# Supplementary material for: Comparative proteomics of thylakoids from Arabidopsis grown in laboratory and field conditions
Source: Plant Direct. 2021 Oct 20;5(10):e355. doi: 10.1002/pld3.355 (PMC8528093; doi:10.1002/pld3.355)
Supplement: Supplementary file 1 — Table S1. Relative abundance of thylakoid proteins calculated using label free quantitative proteomics. Details of the quantified thylakoid proteins including functional category, protein name, description, UniProtKB identifier, and abundance ratios. Proteins with altered abundance in the field were identified by a modified Welch's t‐test (q < .05) implemented in Perseus (Tyanova et al., 2016) with a 5% permutation‐based FDR calculated from 250 randomizations. Median protein iBAQ (Cox & Mann, 2008; Schwanhüusser et al., 2011) values were used for the calculation of ratios in the Field versus the Lab. [file PLD3-5-e355-s001.xlsx]

## Sheet: supp table 1
Category	Protein	Description	Majority protein IDs	AGI codes	Ratio Field vs Lab	Welch's T-test Significant	Welch's T-test q-value
Assembly	MPH2	Thylakoid lumenal 16.5 kDa protein, chloroplastic	A0A1P8B5H3;O22773;A0A1P8B5G9	AT4G02530	1.01216		0.854835
Assembly	HCF136	Photosystem II stability/assembly factor HCF136, chloroplastic	A0A1P8BG37;O82660	AT5G23120	1.97374	+	0
Assembly	ALB4	ALBINO3-like protein 1, chloroplastic	F4I9A9;Q9FYL3	AT1G24490	1.79981	+	0.00165737
Assembly	At4g28740	LOW PSII ACCUMULATION-like protein	F4JM22	AT4G28740	2.31344	+	0.00197156
Assembly	LPA2	Protein LOW PSII ACCUMULATION 2, chloroplastic	F4KDA6	AT5G51545	0.789113	+	0.00169796
Assembly	HCF164	Thioredoxin-like protein HCF164, chloroplastic	O23166	AT4G37200	1.35174	+	0.00203008
Assembly	PPD1	PsbP domain-containing protein 1, chloroplastic	O23403	AT4G15510	1.54813	+	0.002787
Assembly	HCF244	NAD(P)-binding Rossmann-fold superfamily protein	O65502	AT4G35250	1.59661	+	0.00189091
Assembly	YCF4	Photosystem I assembly protein Ycf4	P56788	ATCG00520	1.53666	+	0
Assembly	HCF101	Fe-S cluster assembly factor HCF101, chloroplastic	Q6STH5	AT3G24430	4.39112	+	0.00163934
Assembly	LPA3	Protein LOW PSII ACCUMULATION 3, chloroplastic	Q8H0W0	AT1G73060	1.34983	+	0.00511111
Assembly	DAC		Q94BY7	AT3G17930	1.21128		0.0909664
Assembly	At5g48790	LOW PSII ACCUMULATION protein	Q94F50;Q9FKB7	AT5G48790	1.24882	+	0.0113333
Assembly	CCB2	Protein COFACTOR ASSEMBLY OF COMPLEX C SUBUNIT B CCB2, chloroplastic	Q9FJ81	AT5G52110	1.15417		0.0911362
Assembly	CCB1	Protein COFACTOR ASSEMBLY OF COMPLEX C SUBUNIT B CCB1, chloroplastic	Q9LSE4	AT3G26710	1.39721	+	0.0493651
Assembly	Y3IP1	Ycf3-interacting protein 1	Q9LU01	AT5G44650	1.57063	+	0.00145985
Assembly	CCS1	Cytochrome c biogenesis protein CCS1, chloroplastic	Q9XIA4	AT1G49380	1.24794		0.135684
ATP synthase	ATPE	ATP synthase epsilon chain, chloroplastic	P09468	ATCG00470	1.3464	+	0
ATP synthase	ATPB	ATP synthase subunit beta, chloroplastic	P19366	ATCG00480	1.37536	+	0
ATP synthase	ATPA	ATP synthase subunit alpha, chloroplastic	P56757	ATCG00120	1.62757	+	0.00165591
ATP synthase	ATPI	ATP synthase subunit a, chloroplastic	P56758	ATCG00150	1.35551	+	0
ATP synthase	ATPF	ATP synthase subunit b, chloroplastic	P56759	ATCG00130	1.44882	+	0.00133333
ATP synthase	ATPH	ATP synthase subunit c, chloroplastic	P56760	ATCG00140	0.167589		0.125316
ATP synthase	ATPC1	ATP synthase gamma chain 1, chloroplastic	Q01908	AT4G04640	1.30287	+	0.00180117
ATP synthase	PDE334		Q42139	AT4G32260	1.41498	+	0.00306849
ATP synthase	ATPD	ATP synthase subunit delta, chloroplastic	Q9SSS9	AT4G09650	1.27664	+	0.00175527
Carbon fixation	RBCL	Ribulose bisphosphate carboxylase large chain	O03042	AT2G07732;ATCG00490;ATMG00280	2.28567	+	0
Carbon fixation	RBCS-1A	Ribulose bisphosphate carboxylase small chain 1A, chloroplastic	P10795	AT1G67090	3.55126	+	0
Carbon fixation	RBCS-1B	Ribulose bisphosphate carboxylase small chain 1B, chloroplastic	P10796	AT5G38430	3.14411	+	0
Carbon fixation	RBCS-2B;RBCS-3B	Ribulose bisphosphate carboxylase small chain 3B, chloroplastic;Ribulose bisphosphate carboxylase small chain 2B, chloroplastic;Ribulose bisphosphate carboxylase small chain	P10798;P10797;F4KA76;B3H5S2	AT5G38410;AT5G38420	3.69662	+	0
Carbon fixation	RCA	Ribulose bisphosphate carboxylase/oxygenase activase, chloroplastic	P10896;F4IVZ7	AT2G39730	3.55499	+	0
Carbon fixation	BCA1	Beta carbonic anhydrase 1, chloroplastic	P27140;A0A1I9LQB3	AT3G01500	2.75242	+	0
Chloroplast replication	FTSZ2-1	Cell division protein FtsZ homolog 2-1, chloroplastic	A0A1P8AXD8;O82533	AT2G36250	2.44696	+	0
Chloroplast replication	FTSZ1	Cell division protein FtsZ homolog 1, chloroplastic	Q42545	AT5G55280	2.35289	+	0.00178541
Chloroplast replication	FTSZ2-2	Cell division protein FtsZ homolog 2-2, chloroplastic	Q9LXJ0;A0A1I9LSJ8	AT3G52750	10.184	+	0
Chlororespiration	PIFI	Post-illumination chlorophyll fluorescence increase	B3H4M0;F4J037;F4J034;Q9LVZ5;F4J036	AT3G15840	1.31396	+	0.00211168
Cytochrome b6f	PETA	Cytochrome f	P56771	ATCG00540	1.70896	+	0.00298667
Cytochrome b6f	PETB	Cytochrome b6	P56773	ATCG00720	1.46284	+	0.00239114
Cytochrome b6f	PETC	Cytochrome b6-f complex subunit 4	P56774	ATCG00730	1.44869	+	0.00304762
Cytochrome b6f	PETD	Cytochrome b6-f complex iron-sulfur subunit, chloroplastic	Q9ZR03	AT4G03280	1.39861	+	0.000807018
DNA/RNA	CP29A	29 kDa ribonucleoprotein, chloroplastic	F4JAF3;Q43349	AT3G53460	1.93279	+	0.002
DNA/RNA	At2g24060		O82234	AT2G24060
DNA/RNA	TUFA	Elongation factor Tu, chloroplastic	P17745	AT4G20360	2.92303	+	0
DNA/RNA	rpoA		P56762	ATCG00740	1.30052	+	0.0026899
DNA/RNA	CP31A	31 kDa ribonucleoprotein, chloroplastic	Q04836	AT4G24770	1.46655	+	0.00181659
DNA/RNA	At2g21530		Q8GWP4	AT2G21530	2.24423	+	0.00210101
DNA/RNA	PTAC16	Protein PLASTID TRANSCRIPTIONALLY ACTIVE 16, chloroplastic	Q9STF2	AT3G46780	0.905139	+	0.0128427
DNA/RNA	At2g24420		Q9ZQ26	AT2G24420	1.6471	+	0
DNA/RNA	CP29B	RNA-binding protein CP29B, chloroplastic	Q9ZUU4	AT2G37220	1.88555	+	0.00213333
Electron transfer	PETE	Plastocyanin minor isoform, chloroplastic	A0A1P8APR2;P11490	AT1G76100	1.07995		0.977208
Electron transfer	TROL	Rhodanese-like domain-containing protein 4, chloroplastic	A0A1P8B8J7;Q9M158	AT4G01050	1.47936	+	0.00297674
Electron transfer	PGRL1B	PGR5-like protein 1B, chloroplastic	F4JPU9;Q8GYC7	AT4G11960	1.72004	+	0.0106991
Electron transfer	PC	Plastocyanin major isoform, chloroplastic	P42699	AT1G20340	0.869572		0.399034
Electron transfer	NDC1	Alternative NAD(P)H-ubiquinone oxidoreductase C1, chloroplastic/mitochondrial	Q8GXR9	AT5G08740	2.53803	+	0
Electron transfer	TIC62	Protein TIC 62, chloroplastic	Q8H0U5	AT3G18890	1.34894	+	0.00208494
Electron transfer	PGRL1A	PGR5-like protein 1A, chloroplastic	Q8H112;A0A2H1ZEN5	AT4G22890	1.11861	+	0.0467413
Electron transfer	PGR6	Uncharacterized aarF domain-containing protein kinase At4g31390, chloroplastic	Q8RWG1;A0A1P8B7P6	AT4G31390	3.43212	+	0
Electron transfer	LFNR1	Ferredoxin--NADP reductase, leaf isozyme 2, chloroplastic	Q8W493;C0Z2A8	AT1G20020	1.17321	+	0.0019871
Electron transfer	LFNR2	Ferredoxin--NADP reductase, leaf isozyme 1, chloroplastic	Q9FKW6;F4JZ46	AT5G66190	1.28428	+	0.00236496
Electron transfer	PGR5	Protein PROTON GRADIENT REGULATION 5, chloroplastic	Q9SL05	AT2G05620	1.19805	+	0.012881
Ion channel	MNJ8.18	LOW protein: ammonium transporter 1-like protein	Q93Z11	AT5G37360	0.919858	+	0.0321421
Ion channel	DIT2-1	Dicarboxylate transporter 2.1, chloroplastic	Q9FMF7	AT5G64280;AT5G64290	2.07235	+	0.00167068
Ion channel	KEA3	K(+) efflux antiporter 3, chloroplastic	Q9M0Z3	AT4G04850	1.45751	+	0.00168421
Kinase/phosphatase	PGK1	Phosphoglycerate kinase 1, chloroplastic;Phosphoglycerate kinase;Phosphoglycerate kinase 2, chloroplastic	F4I3L1;P50318	AT1G56190;AT1G79550	3.81532	+	0
Kinase/phosphatase	At3g59780	Rhodanese/Cell cycle control phosphatase superfamily protein	F4J9G2	AT3G59780	1.36591	+	0.00164427
Kinase/phosphatase	At5g35170	Adenylate kinase 5, chloroplastic	F4JYC0;Q8VYL1	AT5G35170	27.1432		0.192485
Kinase/phosphatase	PGK1	Phosphoglycerate kinase 1, chloroplastic;Phosphoglycerate kinase;Phosphoglycerate kinase 2, chloroplastic	Q9LD57	AT3G12780	2.69428	+	0.00181176
LHCI	LHCA1	Chlorophyll a-b binding protein 6, chloroplastic	A8MS75;Q01667;F4JE46;F4JE43	AT3G54890	0.968483		0.920871
LHCI	LHCA4	Chlorophyll a-b binding protein 4, chloroplastic	P27521	AT3G47470	0.887804	+	0.0320545
LHCI	LHCA6	Photosystem I chlorophyll a/b-binding protein 6, chloroplastic	Q8LCQ4	AT1G19150	0.936047		0.604357
LHCI	LHCA3	Photosystem I chlorophyll a/b-binding protein 3-1, chloroplastic	Q9SY97	AT1G61520	0.849182	+	0.00801246
LHCI	LHCA2	Photosystem I chlorophyll a/b-binding protein 2, chloroplastic	Q9SYW8	AT3G61470;AT5G28450	0.898658		0.436373
LHCII	LHCB1.1;LHCB1.2;LHCB1.3 (LHCII)	Chlorophyll a-b binding protein 1, chloroplastic	P04778	AT1G29930	1.14624	+	0.00617476
LHCII	LHCB4.1 (CP29.1)	Chlorophyll a-b binding protein CP29.1, chloroplastic	Q07473	AT5G01530	1.12321	+	0.00196226
LHCII	LHCB1.5	Chlorophyll a-b binding protein, chloroplastic	Q39141	AT2G34420	0.957919		0.890014
LHCII	LHCB1.4 (LHCII)	Chlorophyll a-b binding protein, chloroplastic	Q39142	AT2G34430	0.240152	+	0.00300671
LHCII	LHCB1.1;LHCB1.2	Chlorophyll a-b binding protein 2, chloroplastic;"Chlorophyll a-b binding protein 3, chloroplastic"	Q8VZ87;P0CJ48	AT1G29910;AT1G29920	0.662237	+	0
LHCII	LHCB6 (CP24)	Chlorophyll a-b binding protein, chloroplastic	Q9LMQ2	AT1G15820	0.889991	+	0.00276703
LHCII	LHCB2 (LHCII)	Chlorophyll a-b binding protein 2, chloroplastic	Q9S7J7;Q9SHR7;Q9XF87;A0A1I9LMB4;A0A1P8AZ91	AT2G05070;AT2G05100;AT3G27690	0.787793	+	0.015422
LHCII	LHCB3 (LHCII)	Chlorophyll a-b binding protein 3, chloroplastic	Q9S7M0	AT5G54270	0.954001		0.313314
LHCII	LHCB4.3 (CP29.3)	Chlorophyll a-b binding protein CP29.3, chloroplastic	Q9S7W1;F4IGY6	AT2G40100	5.59796	+	0.00757556
LHCII	LHCB4.2 (CP29.2)	Chlorophyll a-b binding protein CP29.2, chloroplastic	Q9XF88	AT3G08940	0.796638	+	0.00194937
LHCII	LHCB5 (CP26)	Chlorophyll a-b binding protein CP26, chloroplastic	Q9XF89	AT4G10340	0.97794		0.920864
LHC-like	OHP1	High-light-induced protein, chloroplastic	O81208	AT5G02120	1.44756	+	0.00185714
LHC-like	Lil3.2	Light-harvesting complex-like protein 3 isotype 2, chloroplastic	Q6NKS4	AT5G47110	1.20434	+	0.0234349
LHC-like	OHP2	Light-harvesting complex-like protein OHP2, chloroplastic	Q9FEC1	AT1G34000	0.845346	+	0.0131243
LHC-like	Lil3.1	Light-harvesting complex-like protein 3 isotype 1, chloroplastic	Q9SYX1	AT4G17600	1.54456	+	0.0017907
Light harvesting regulation	TAP38	Protein phosphatase 2C 57	P49599	AT4G27800	0.715603	+	0.0116386
Light harvesting regulation	ELIP1	Early light-induced protein 1, chloroplastic	P93735	AT3G22840
Light harvesting regulation	VDE1	Violaxanthin de-epoxidase, chloroplastic	Q39249	AT1G08550	1.62784	+	0.00142857
Light harvesting regulation	ROQH1		Q8GYZ0;F4JSP1	AT4G31530	2.28796	+	0.00149254
Light harvesting regulation	SOQ1	Protein SUPPRESSOR OF QUENCHING 1, chloroplastic	Q8VZ10	AT1G56500	1.4119	+	0
Light harvesting regulation	ELIP2	Early light-induced protein 2, chloroplastic	Q94K66	AT4G14690
Light harvesting regulation	ZEP	Zeaxanthin epoxidase, chloroplastic	Q9FGC7	AT5G67030	1.36068	+	0.00214433
Light harvesting regulation	STN8	Serine/threonine-protein kinase STN8, chloroplastic	Q9LZV4	AT5G01920	1.66617	+	0.00180087
Light harvesting regulation	STN7	Serine/threonine-protein kinase STN7, chloroplastic	Q9S713	AT1G68830	0.577882	+	0.00198095
Light harvesting regulation	TSP9	Thylakoid soluble phosphoprotein	Q9SD66	AT3G47070	1.90383	+	0.00211765
Light harvesting regulation	LCNP		Q9STS7	AT3G47860	1.22366	+	0.0024
Light harvesting regulation	PSBS	Photosystem II 22 kDa protein, chloroplastic	Q9XF91;F4IEG8	AT1G44575	1.92187	+	0
NDH	PNSB4	Photosynthetic NDH subunit of subcomplex B 4, chloroplastic	A0A1P8AS98;F4ICC6;Q8RXS1	AT1G18730	0.72048	+	0.00237363
NDH	PNSL4	Peptidyl-prolyl cis-trans isomerase;Photosynthetic NDH subunit of lumenal location 4, chloroplastic	F4JW56;Q9SCY3	AT4G39710	1.40425	+	0.00177778
NDH	PNSL1	Photosynthetic NDH subunit of lumenal location 1, chloroplastic	O80634	AT2G39470	1.45161	+	0.00203922
NDH	NDHE	NAD(P)H-quinone oxidoreductase subunit 4L, chloroplastic	P26289	ATCG01070	1.3421	+	0.00136054
NDH	NDHC	NAD(P)H-quinone oxidoreductase subunit 3, chloroplastic	P56751	ATCG00440	3.48458	+	0.00967584
NDH	NDHF	NAD(P)H-quinone oxidoreductase subunit 5, chloroplastic	P56752	ATCG01010	1.33813		0.193884
NDH	NDHH	NAD(P)H-quinone oxidoreductase subunit H, chloroplastic	P56753	ATCG01110	1.65788	+	0.00165289
NDH	NDHJ	NAD(P)H-quinone oxidoreductase subunit J, chloroplastic	P56754	ATCG00420	1.12922	+	0.0285304
NDH	NDHI	NAD(P)H-quinone oxidoreductase subunit I, chloroplastic	P56755	ATCG01090	1.75382	+	0.00784713
NDH	NDHK	NAD(P)H-quinone oxidoreductase subunit K, chloroplastic	P56756	ATCG00430	1.35052	+	0.0142391
NDH	NDHM	NAD(P)H-quinone oxidoreductase subunit M, chloroplastic	Q2V2S7	AT4G37925	1.20845	+	0.0026993
NDH	NDHU	NAD(P)H-quinone oxidoreductase subunit U, chloroplastic	Q84VQ4	AT5G21430	1.38433	+	0
NDH	PNSB2	Photosynthetic NDH subunit of subcomplex B 2, chloroplastic	Q94AQ8;F4I891;F4I890	AT1G64770	1.45504	+	0
NDH	PNSL5	Photosynthetic NDH subunit of lumenal location 5, chloroplastic	Q9ASS6	AT5G13120	0.730005	+	0.0299174
NDH	ndhL		Q9CAC5	AT1G70760	1.7842	+	0
NDH	PNSB5	Photosynthetic NDH subunit of subcomplex B 5, chloroplastic	Q9FG89	AT5G43750	1.34344		0.473961
NDH	PNSB3	Photosynthetic NDH subunit of subcomplex B 3, chloroplastic	Q9LU21	AT3G16250	1.46837	+	0.0018087
NDH	NDHN	NAD(P)H-quinone oxidoreductase subunit N, chloroplastic	Q9LVM2	AT5G58260	1.53269	+	0.00160417
NDH	NDHO	NAD(P)H-quinone oxidoreductase subunit O, chloroplastic	Q9S829	AT1G74880	2.1302	+	0.00174059
NDH	PNSB1	Photosynthetic NDH subunit of subcomplex B 1, chloroplastic	Q9S9N6	AT1G15980	1.48072	+	0.00144928
NDH	PNSL3	Photosynthetic NDH subunit of lumenal location 3, chloroplastic	Q9SGH4	AT3G01440	1.27114	+	0.0201448
NDH	NDHT	NAD(P)H-quinone oxidoreductase subunit T, chloroplastic	Q9SMS0	AT4G09350	2.17098	+	0.0157349
NDH	NDHS	NAD(P)H-quinone oxidoreductase subunit S, chloroplastic	Q9T0A4	AT4G23890	2.29641	+	0.00186667
NDH	PNSL2	Photosynthetic NDH subunit of lumenal location 2, chloroplastic	Q9XI73	AT1G14150	1.63842	+	0.00873065
Other/unknown	PPD5	PsbP domain-containing protein 5, chloroplastic	A0A178U9N5;P82715	AT5G11450	1.91661	+	0
Other/unknown	GAPA2;GAPA-2		A0A1P8APR6;Q9LPW0;F4HNZ6	AT1G12900	1.80892	+	0.00184071
Other/unknown	APXT	L-ascorbate peroxidase T, chloroplastic	A0A1P8APU0;Q42593	AT1G77490;AT2G18140;AT2G18150;AT4G08390	1.08052	+	0.0229333
Other/unknown	F17F16.7		A0A1P8AWY1;Q8W4D6;A0A1P8AWU9	AT1G16720	2.08975	+	0.00202632
Other/unknown	GC1		A0A1P8B167;Q9SJU9	AT2G21280	2.70065	+	0
Other/unknown	PTAC5	Protein disulfide isomerase pTAC5, chloroplastic	A0A1P8B4I3;A1A6M1	AT4G13670	2.89933	+	0.00302703
Other/unknown	MRO11.7	GPI-anchored adhesin-like protein	A0A1P8BAU8;Q9FF91	AT5G23890	2.86043	+	0.00164706
Other/unknown	TPT		A0A219HYB6;A0A219HZH3;A0A219I0W9;Q9ZSR7	AT5G46110	2.21898	+	0
Other/unknown	GDCST		A0A2H1ZEA9;O65396	AT1G11860	1.46291	+	0
Other/unknown	At5g16660		A8MS48;Q8H0X5	AT5G16660	1.32488		0.0650785
Other/unknown	TL20.3	Thylakoid lumenal protein TL20.3, chloroplastic	B6EUA5;Q8H1Q1;A0A178W1Q3	AT1G12250	1.02105		0.255671
Other/unknown	CCR2;RBG7		F4IHK9;Q03250	AT2G21660	3.74903	+	0.00212598
Other/unknown	FAB2;S-ACP-DES1;S-ACP-DES5;SSI2	Acyl-[acyl-carrier-protein] desaturase;Acyl-[acyl-carrier-protein] desaturase 1, chloroplastic;Acyl-[acyl-carrier-protein] desaturase 5, chloroplastic;Acyl-[acyl-carrier-protein] desaturase 7, chloroplastic	F4IS32;O22832	AT2G43710;AT3G02630	3.70758	+	0.00172614
Other/unknown	At3g61870;F21F14.40	Plant/protein	F4IX01;Q9M277	AT3G61870	1.65356	+	0
Other/unknown	LTA3	Dihydrolipoyllysine-residue acetyltransferase component 1 of pyruvate dehydrogenase complex, mitochondrial	F4J5T2;Q0WQF7	AT3G52200	1.69226	+	0.00171901
Other/unknown	PPD7	PsbP domain-containing protein 7, chloroplastic	F4J7A7;A0A1I9LQE7	AT3G05410	1.74705	+	0.00152672
Other/unknown	MNC6.3;TL17	Thylakoid lumenal 17.4 kDa protein, chloroplastic;Tetratricopeptide repeat (TPR)-like superfamily protein	F4JX83;A0A1P8BAQ0;P81760	AT5G53490	1.24684	+	0.0130088
Other/unknown	PMDH2		F4KDZ4;Q9ZP05;A0A1P8BBQ0;A8MRP1;B3H560	AT5G09660	2.47543	+	0
Other/unknown	TL15A	Thylakoid lumenal 15 kDa protein 1, chloroplastic	O22160	AT2G44920	1.16707	+	0.0130471
Other/unknown	STR9	Rhodanese-like domain-containing protein 9, chloroplastic	O48529	AT2G42220	0.712762	+	0.00208
Other/unknown	YCF37	Homolog of Synechocystis YCF37	O64835	AT2G23670	1.7029	+	0
Other/unknown	AAC1		P31167	AT3G08580	2.82335	+	0.00176
Other/unknown	At1g24360		P33207	AT1G24360	1.77342	+	0.0361394
Other/unknown	LOX2		P38418;A0A1I9LPH1	AT3G45140	2.22347	+	0
Other/unknown	AAC2		P40941	AT5G13490	5.35893	+	0.00195305
Other/unknown	At1g07660		P59259;A8MRV1	AT1G07660	2.64284	+	0
Other/unknown	TL19	Thylakoid lumenal 19 kDa protein, chloroplastic	P82658	AT3G63540	1.23858	+	0.0181236
Other/unknown	GER3		P94072	AT5G20630	3.28546	+	0
Other/unknown	CCR1;RBG8		Q03251;F4JVC0;F4JVC1;F4JVB9	AT4G39260	3.81731	+	0
Other/unknown	STR11	Rhodanese-like domain-containing protein 11, chloroplastic	Q0WWT7	AT4G24750	0.934777		0.862356
Other/unknown	BASS2		Q1EBV7	AT2G26900	2.18282	+	0.0017931
Other/unknown	GLN2	Glutamine synthetase, chloroplastic/mitochondrial	Q43127	AT1G66200;AT5G35630	2.13265	+	0.00177021
Other/unknown	At4g02725		Q6DBF6	AT4G02725	2.46939	+	0.00301684
Other/unknown	At1g78915		Q8GWV1;F4IBX4;F4IBX5	AT1G78915	1.5883	+	0.00202927
Other/unknown	At1g33810	Zinc finger/BTB domain protein	Q8L9M8	AT1G33810	2.59437	+	0.00155039
Other/unknown	TRL22		Q8LCT3	AT4G29670	5.1866	+	0.00151515
Other/unknown	FLAP1	Fluctuating light acclimation protein 1	Q8RWI0	AT1G54520	1.5493	+	0.00137931
Other/unknown	At5g42070		Q8RWR9	AT5G42070	1.38025	+	0.0161709
Other/unknown	APG3	Peptide chain release factor APG3, chloroplastic	Q8RX79	AT3G62910	4.18501	+	0.00169231
Other/unknown	PPD2	PsbP domain-containing protein 2, chloroplastic	Q8VY52	AT2G28605	3.8939		0.974227
Other/unknown	At1g52510		Q8VZ57;F4ICZ4	AT1G52510	2.02868	+	0
Other/unknown	LGUC		Q8W593	AT1G11840;AT1G67280	2.94627	+	0
Other/unknown	At5g14910	Heavy metal transport/detoxification superfamily protein	Q93VK7	AT5G14910	1.96755	+	0.00201942
Other/unknown	MXK3.17		Q93Y08	AT5G64940	1.55342	+	0.00299666
Other/unknown	FBA2	Probable fructose-bisphosphate aldolase 2, chloroplastic;Fructose-bisphosphate aldolase	Q944G9;F4JUJ5	AT4G38970	2.11468	+	0
Other/unknown	PRXIIE		Q949U7	AT3G52960	2.15198	+	0.00193711
Other/unknown	STR14	Rhodanese-like domain-containing protein 14, chloroplastic	Q94A65	AT4G27700	1.42295		0.0911487
Other/unknown	GLDP1		Q94B78;B3H5Y8	AT4G33010	2.47089	+	0.00210117
Other/unknown	At1g73110		Q9AST9;A0A1P8ATD8	AT1G73110	4.84839	+	0
Other/unknown	F13A11.2		Q9C7S3	AT1G42960	2.2135	+	0
Other/unknown	H2AV;HTA4		Q9C944;F4JT33;Q9T0H7;Q9SII0;O23628	AT1G52740;AT2G38810;AT3G54560;AT4G13570
Other/unknown	GYRA		Q9CAF6	AT3G10690	1.82878	+	0.00203974
Other/unknown	At5g51010		Q9FI47	AT5G51010	2.65505	+	0.00210938
Other/unknown	CAS	Calcium sensing receptor, chloroplastic	Q9FN48;A0A1P8BCX7	AT5G23060	1.27571	+	0.00204926
Other/unknown	PLGG1		Q9FVQ4	AT1G32080	2.45941	+	0.0129708
Other/unknown	RAT5		Q9LD28;O81826;Q9C681	AT1G51060;AT4G27230;AT5G54640	2.02448	+	0.049562
Other/unknown	CAC3		Q9LD43	AT2G38040	1.6863	+	0
Other/unknown	At1g18060		Q9LM40	AT1G18060	2.28773	+	0.00206965
Other/unknown	F24J8.11		Q9LPK9	AT1G21500	2.14966		0.410172
Other/unknown	At3g14420;GLO1		Q9LRR9;A8MS37;B3H4B8;Q2V3V9	AT3G14420;AT4G18360	3.44187	+	0
Other/unknown	AOC2		Q9LS02	AT3G25770	2.43408	+	0
Other/unknown	TL15B	Thylakoid lumenal 15.0 kDa protein 2, chloroplastic	Q9LVV5	AT5G52970	2.7013	+	0.00376316
Other/unknown	MFP1		Q9LW85	AT3G16000	1.21599	+	0.00268056
Other/unknown	TAAC	Thylakoid ADP,ATP carrier protein, chloroplastic	Q9M024	AT3G51870;AT5G01500	1.40642	+	0.0322174
Other/unknown	F16M2_10		Q9M1X3	AT3G63160	1.78747	+	0.00167391
Other/unknown	RPI3		Q9S726	AT3G04790	2.3028		0.979901
Other/unknown	NAGK		Q9SCL7	AT3G57560	2.36813	+	0.001664
Other/unknown	FBA1	Fructose-bisphosphate aldolase;Probable fructose-bisphosphate aldolase 1, chloroplastic	Q9SJU4;F4IGL5;F4IGL7	AT2G21330	2.71625	+	0
Other/unknown	LTA2	Dihydrolipoyllysine-residue acetyltransferase component 4 of pyruvate dehydrogenase complex, chloroplastic	Q9SQI8	AT3G25860	2.44433	+	0.00153846
Other/unknown	STR10	Rhodanese-like domain-containing protein 10	Q9SR92	AT3G08920	1.0999	+	0.00941104
Other/unknown	TL17.9	Thylakoid lumenal 17.9 kDa protein, chloroplastic	Q9SW33	AT4G24930	1.63342	+	0.00277698
Other/unknown	F11M15.26		Q9SYE2	AT1G51400	0.567092	+	0.000793103
Other/unknown	SHM1		Q9SZJ5	AT4G37930;AT5G26780	2.84455	+	0
Other/unknown	T6G15.50		Q9T0H1	AT4G13500	1.25497		0.0661305
Other/unknown	At2g27290	FAM210B-like protein, putative (DUF1279)	Q9XIN6	AT2G27290	1.06664		0.298129
Other/unknown	At2g03420		Q9ZQ78	AT2G03420	0.748071		0.476506
Other/unknown	FBA1	Fructose-bisphosphate aldolase;Probable fructose-bisphosphate aldolase 1, chloroplastic	Q9ZU52	AT2G01140	1.92319	+	0.0359892
Other/unknown	At2g27680		Q9ZUX0	AT2G27680	2.29255	+	0.0015748
Other/unknown	OEP161		Q9ZV24	AT2G28900	2.86612	+	0
Pigment synthesis	CHLM	Magnesium protoporphyrin IX methyltransferase, chloroplastic	A0A1P8B4G1;Q9SW18	AT4G25080	1.03376		0.954307
Pigment synthesis	PORC	Protochlorophyllide reductase C, chloroplastic	F4I2F8;O48741	AT1G03630	0.835716	+	0.0130855
Pigment synthesis	FC2		F4IMT3;O04921	AT2G30390	2.05402	+	0.0151536
Pigment synthesis	CYP97B3	Cytochrome P450 97B3, chloroplastic	O23365	AT4G15110	1.50143	+	0.00782222
Pigment synthesis	CHLI1;CHLI2	Magnesium-chelatase subunit ChlI-1, chloroplastic;Magnesium-chelatase subunit ChlI-2, chloroplastic	P16127	AT4G18480	3.25689	+	0.00169106
Pigment synthesis	PORB	Protochlorophyllide reductase B, chloroplastic	P21218	AT4G27440;AT5G54190	0.279644	+	0.00186547
Pigment synthesis	PPOX1	Protoporphyrinogen oxidase 1, chloroplastic	P55826	AT4G01690	1.12033	+	0.0166912
Pigment synthesis	PDS	15-cis-phytoene desaturase, chloroplastic/chromoplastic	Q07356	AT4G14210	1.00458		0.970037
Pigment synthesis	DVR	Divinyl chlorophyllide a 8-vinyl-reductase, chloroplastic	Q1H537	AT5G18660	1.03539		0.437359
Pigment synthesis	CHLG	Chlorophyll synthase, chloroplastic	Q38833	AT3G51820	1.03783		0.0906425
Pigment synthesis	ZDS1		Q38893	AT3G04870	4.38927	+	0.00308966
Pigment synthesis	CHLI1;CHLI2	Magnesium-chelatase subunit ChlI-1, chloroplastic;Magnesium-chelatase subunit ChlI-2, chloroplastic	Q5XF33	AT5G45930	1.77469	+	0.0297534
Pigment synthesis	CYP97C1	Carotene epsilon-monooxygenase, chloroplastic	Q6TBX7	AT3G53130	1.33186	+	0.0167386
Pigment synthesis	HCAR	7-hydroxymethyl chlorophyll a reductase, chloroplastic	Q8GS60	AT1G04620	1.64459	+	0
Pigment synthesis	NOL	Chlorophyll(ide) b reductase NOL, chloroplastic	Q8LEU3	AT5G04900	1.32661	+	0.0163103
Pigment synthesis	PPOX2	Protoporphyrinogen oxidase 2, chloroplastic/mitochondrial	Q8S9J1;A0A1P8BE58;A0A1P8BE27	AT5G14220	3.93306	+	0.00837267
Pigment synthesis	LUT5	Protein LUTEIN DEFICIENT 5, chloroplastic	Q93VK5	AT1G31800	1.19792	+	0.0342965
Pigment synthesis	CHLP	Geranylgeranyl diphosphate reductase, chloroplastic	Q9CA67	AT1G74470	1.31622	+	0.00140845
Pigment synthesis	CHLH	Magnesium-chelatase subunit ChlH, chloroplastic	Q9FNB0;A8MR05	AT5G13630	2.01749	+	0
Pigment synthesis	PAO	Pheophorbide a oxygenase, chloroplastic	Q9FYC2	AT3G44880	3.16844	+	0
Pigment synthesis	YCF54		Q9LVM3	AT5G58250	1.16608		0.0609158
Pigment synthesis	GUN4	Tetrapyrrole-binding protein, chloroplastic	Q9LX31	AT3G59400
Pigment synthesis	VTE3		Q9LY74	AT3G63410	2.7431	+	0
Pigment synthesis	CRD1	Magnesium-protoporphyrin IX monomethyl ester [oxidative] cyclase, chloroplastic	Q9M591;F4J0U9	AT3G56940	1.13439	+	0.0087037
Pigment synthesis	CAO	Chlorophyllide a oxygenase, chloroplastic	Q9MBA1	AT1G44446
Pigment synthesis	CHLD	Magnesium-chelatase subunit ChlD, chloroplastic	Q9SJE1	AT1G08520	3.64062	+	0
Plastoglobule			A0A178VFN4;Q9LSC4;A0A1I9LM40;A0A1I9LM41	AT3G27110	3.88262	+	0.0008
Plastoglobule	PAP5	Probable plastid-lipid-associated protein 5, chloroplastic	A0A1I9LP70;Q6DBN2	AT3G26080	3.69827	+	0.0122269
Plastoglobule	CSP41B	Chloroplast stem-loop binding protein of 41 kDa b, chloroplastic	A0A1P8ATL2;Q9SA52	AT1G09340	1.89851	+	0.00190123
Plastoglobule			B9DGY1;F4JFM1	AT3G07700	5.29853	+	0
Plastoglobule	PSY	PHYTOENE SYNTHASE	F4KGX7;P37271	AT5G17230	1		0.923383
Plastoglobule	PAP2	Probable plastid-lipid-associated protein 2, chloroplastic	O49629	AT4G22240	5.89409	+	0.00173034
Plastoglobule	CCD4	Probable carotenoid cleavage dioxygenase 4, chloroplastic	O49675	AT4G19170	1.67842	+	0
Plastoglobule	PLAT1	PLAT domain-containing protein 1	O65660	AT4G39730	2.32581	+	0
Plastoglobule	PAP11	Probable plastid-lipid-associated protein 11	O81304	AT4G00030	1.80086	+	0.00509446
Plastoglobule	PAP1	Probable plastid-lipid-associated protein 1, chloroplastic	O81439	AT4G04020	5.23267	+	0.00134228
Plastoglobule	PAP3	Probable plastid-lipid-associated protein 3, chloroplastic	O82291	AT2G35490	2.54624	+	0.00184431
Plastoglobule	At2g41040		Q0WPT7	AT2G41040	4.75401	+	0.00240892
Plastoglobule	At1g26090		Q6DYE4	AT1G26090	3.9559	+	0.0381711
Plastoglobule	At2g34460	Uncharacterized protein At2g34460, chloroplastic	Q8H124	AT2G34460	1.9188	+	0
Plastoglobule	PAP12	Probable plastid-lipid-associated protein 12, chloroplastic	Q8LAP6	AT1G51110	1.61677	+	0.00271831
Plastoglobule	At1g78140		Q8LBV4	AT1G78140	4.01283	+	0.00199043
Plastoglobule	At4g13200	Uncharacterized protein At4g13200, chloroplastic	Q8LDV3	AT4G13200	2.22153	+	0.00215544
Plastoglobule	PAP13	Probable plastid-lipid-associated protein 13, chloroplastic	Q8S9M1;F4IM05;A8MRU9	AT2G42130	2.12538	+	0.00192593
Plastoglobule	PAP10	Probable plastid-lipid-associated protein 10, chloroplastic	Q8W4F1	AT2G46910	4.22062	+	0.00270877
Plastoglobule	PAP8	Probable plastid-lipid-associated protein 8, chloroplastic	Q941D3;F4K2P2	AT5G19940	0.51824	+	0
Plastoglobule	At1g06690		Q94A68	AT1G06690	7.01531	+	0.00238235
Plastoglobule	At1g71810	Uncharacterized aarF domain-containing protein kinase At1g71810, chloroplastic	Q94BU1	AT1G71810	3.36501	+	0.00148148
Plastoglobule	VTE1	Tocopherol cyclase, chloroplastic	Q94FY7	AT4G32770	3.32269	+	0.00200966
Plastoglobule	CYP74A	Allene oxide synthase, chloroplastic	Q96242	AT5G42650	1.25048	+	0
Plastoglobule	At5g05200	Uncharacterized aarF domain-containing protein kinase At5g05200, chloroplastic	Q9ASX5	AT5G05200	7.00321	+	0
Plastoglobule	At1g32220	Uncharacterized protein At1g32220, chloroplastic	Q9FVR6	AT1G32220	3.30138	+	0
Plastoglobule	At3g24190		Q9LRN0	AT3G24190	5.97275	+	0
Plastoglobule	PAP4	Probable plastid-lipid-associated protein 4, chloroplastic	Q9LU85	AT3G26070	1.88801	+	0
Plastoglobule			Q9LW26	AT3G26840	5.24904	+	0.00808805
Plastoglobule	PAP6	Probable plastid-lipid-associated protein 6, chloroplastic	Q9LW57;A0A1I9LQU5;A0A1I9LQU3	AT3G23400	2.03374	+	0
Plastoglobule			Q9M236;F4IZ56	AT3G43540	2.42795	+	0.00307904
Plastoglobule	PAP9	Probable plastid-lipid-associated protein 9, chloroplastic	Q9M2P7	AT3G58010	1.93955	+	0
Plastoglobule	ABC1K3	Uncharacterized aarF domain-containing protein kinase At1g79600, chloroplastic	Q9MA15	AT1G79600	3.19279	+	0
Plastoglobule			Q9SR77	AT3G10130	2.77685	+	0
Plastoglobule	At1g54570	Acyltransferase-like protein At1g54570, chloroplastic	Q9ZVN2	AT1G54570	8.07106	+	0.00166486
Protease	FTSH12	ATP-dependent zinc metalloprotease FTSH 12, chloroplastic	A0A1P8ARD2;Q9SAJ3;A0A1P8ARE4	AT1G79560	4.20256	+	0
Protease	EGY2		F4K0T6;F4K0T7;Q9FFK3	AT5G05740	1.48413	+	0.00168067
Protease	ARASP2		O23053	AT1G05140	1.66893		0.171504
Protease	CLPP4		Q94B60	AT5G45390	1.15306	+	0.0322919
Protease	SPPA	Serine protease SPPA, chloroplastic	Q9C9C0;A0A1P8AUG2	AT1G73990	5.17819	+	0.00176271
Protease	FTSH11	ATP-dependent zinc metalloprotease FTSH 11, chloroplastic/mitochondrial	Q9FGM0	AT5G53170	3.25403	+	0
Protease	FTSH9	ATP-dependent zinc metalloprotease FTSH 9, chloroplastic	Q9FIM2	AT3G47060;AT5G58870	6.00647	+	0.00150376
Protease	CLPP5		Q9S834	AT1G02560	2.83649	+	0.0298352
Protease	At2g21960		Q9SJ03	AT2G21960	1.55771	+	0.00170492
Protein folding	FKBP18	Peptidyl-prolyl cis-trans isomerase FKBP18, chloroplastic	A0A1P8APZ5;Q9LM71	AT1G20810	2.84665	+	0.001925
Protein folding	DJA7		A0A1P8ART2;Q0WN54	AT1G80030	1.99355	+	0.00201493
Protein folding	FKBP16-3	Peptidyl-prolyl cis-trans isomerase FKBP16-3, chloroplastic	A0A1P8B252;O22870	AT2G43560	1.18953	+	0.0107317
Protein folding	CYP28	Peptidyl-prolyl cis-trans isomerase CYP28, chloroplastic	A0A1P8B9P2;O65220	AT5G35100	2.84933	+	0
Protein folding	CYP26-2	Peptidyl-prolyl cis-trans isomerase CYP26-2, chloroplastic	F4HTT6;A0A1P8APN5	AT1G74070	1.46174	+	0.00162963
Protein folding	CPN21	20 kDa chaperonin, chloroplastic	O65282	AT5G20720	1.96648	+	0.00197436
Protein folding	HSP70-3		O65719	AT1G16030;AT3G09440	3.25633	+	0.00202247
Protein folding	CPN60A1	Chaperonin 60 subunit alpha 1, chloroplastic	P21238	AT2G28000	3.61401	+	0
Protein folding	FFC		P37107	AT5G03940	2.12167	+	0
Protein folding	CYP37	Peptidyl-prolyl cis-trans isomerase CYP37, chloroplastic	P82869;A0A1I9LQ22;A0A1I9LQ23	AT3G15520	1.74325	+	0.00183333
Protein folding	TIG	Trigger factor-like protein TIG, Chloroplastic	Q8S9L5	AT5G55220	3.10938	+	0.00196178
Protein folding	DJA5		Q940V1;Q9SJZ7	AT2G22360;AT4G39960	2.36106	+	0
Protein folding	CLPC1		Q9FI56	AT5G50920	3.19902	+	0
Protein folding	CPP1		Q9FN50	AT5G23040
Protein folding	FKBP17-2	Peptidyl-prolyl cis-trans isomerase FKBP17-2, chloroplastic	Q9LDY5	AT1G18170	1.26795		0.0646824
Protein folding	CLPB3	Chaperone protein ClpB3, chloroplastic	Q9LF37	AT4G14670;AT5G15450	5.10209	+	0
Protein folding	At3g12345	FKBP-type peptidyl-prolyl cis-trans isomerase	Q9LHH3	AT3G12345	1.41342	+	0.0323794
Protein folding	FKBP19	Peptidyl-prolyl cis-trans isomerase FKBP19, chloroplastic	Q9LYR5;A0A1R7T3F4	AT5G13410	3.01829	+	0
Protein folding	FKBP13	Peptidyl-prolyl cis-trans isomerase FKBP13, chloroplastic	Q9SCY2	AT5G45680	2.89773	+	0.00141844
Protein folding	FKBP16-4	Peptidyl-prolyl cis-trans isomerase FKBP16-4, chloroplastic	Q9SR70	AT3G10060	1.51446	+	0
Protein folding	HSP70-6	Heat shock 70 kDa protein 6, chloroplastic	Q9STW6	AT4G24280	1.54717		0.193397
Protein translocation	SECA1	Protein translocase subunit SecA;Protein translocase subunit SECA1, chloroplastic	A0A1P8B485;Q9SYI0;F4JG57	AT4G01800	1.94349	+	0.00191705
Protein translocation	SCY1	Preprotein translocase subunit SCY1, chloroplastic	Q38885	AT2G18710	1.4205	+	0.0116737
Protein translocation	TIC110		Q8LPR9	AT1G06950	3.55396	+	0
Protein translocation	TATA	Sec-independent protein translocase protein TATA, chloroplastic	Q9LKU2	AT5G28750	1.20019		0.863019
Protein translocation	TATC	Sec-independent protein translocase protein TATC, chloroplastic	Q9SJV5	AT2G01110	1.40853	+	0.00188235
Protein translocation	TIC55		Q9SK50	AT2G24820	3.35268	+	0
Protein translocation	TATB	Sec-independent protein translocase protein TATB, chloroplastic	Q9XH75	AT5G52440	1.16688	+	0.00752716
PSI	PSAL	Photosystem I reaction center subunit XI, chloroplastic	A0A1P8B6D0;Q9SUI4	AT4G12800	0.801849	+	0.00171111
PSI	PSAN	Photosystem I reaction center subunit N, chloroplastic	P49107	AT5G64040	0.72531	+	0.00205941
PSI	PSAA	Photosystem I P700 chlorophyll a apoprotein A1	P56766	ATCG00350	0.792662	+	0.00172067
PSI	PSAB	Photosystem I P700 chlorophyll a apoprotein A2	P56767	ATCG00340	0.729847	+	0.00182456
PSI	PSAC	Photosystem I iron-sulfur center	P62090	ATCG01060	0.672823	+	0.00190826
PSI	PSAO	Photosystem I subunit O	Q949Q5	AT1G08380	0.834892		0.54645
PSI	PSAE2	Photosystem I reaction center subunit IV B, chloroplastic	Q9S714	AT2G20260	0.883307		0.25421
PSI	PSAG	Photosystem I reaction center subunit V, chloroplastic	Q9S7N7	AT1G55670	0.798482	+	0.0184314
PSI	PSAE1	Photosystem I reaction center subunit IV A, chloroplastic	Q9S831	AT4G28750	0.638561	+	0
PSI	PSAD	Photosystem I reaction center subunit II-2, chloroplastic;Photosystem I reaction center subunit II-1, chloroplastic	Q9SA56;Q9S7H1	AT1G03130;AT4G02770	0.739646	+	0.00212245
PSI	PSAF	Photosystem I reaction center subunit III, chloroplastic	Q9SHE8	AT1G31330	0.828061	+	0.00205323
PSI	PSAK	Photosystem I reaction center subunit psaK, chloroplastic	Q9SUI5	AT1G30380	0.799424	+	0.00209045
PSI	PSAH	Photosystem I reaction center subunit VI-1, chloroplastic;Photosystem I reaction center subunit VI-2, chloroplastic	Q9SUI7;Q9SUI6	AT1G52230;AT3G16140	0.90991		0.0910515
PSII	PSBT	Photosystem II 5 kDa protein, chloroplastic	A0A1I9LS90;Q39195	AT3G21055	0.958404		0.0800208
PSII	PSB28	Photosystem II reaction center PSB28 protein, chloroplastic	F4JM05;Q8W0Y8	AT4G28660	2.2801	+	0
PSII	PSBO1	Oxygen-evolving enhancer protein 1-1, chloroplastic	P23321	AT5G66570	0.964218	+	0.00209302
PSII	PSBR	Photosystem II 10 kDa polypeptide, chloroplastic	P27202	AT1G79040	0.91698		0.867376
PSII	PSBD (D2)	Photosystem II D2 protein	P56761	ATCG00270	1.04073		0.941221
PSII	PSBB (CP47)	Photosystem II CP47 reaction center protein	P56777	ATCG00680	1.09936		0.869431
PSII	PSBC (CP43)	Photosystem II CP43 reaction center protein	P56778	ATCG00280	0.96433		0.492728
PSII	PSBE	Cytochrome b559 subunit alpha	P56779	ATCG00580	1.01815		0.306501
PSII	PSBH	Photosystem II reaction center protein H	P56780	ATCG00710	1.07112		0.958125
PSII	PSBF	Cytochrome b559 subunit beta	P62095	ATCG00570	0.9484	+	0.0162171
PSII	PSBA (D1)	Photosystem II protein D1	P83755	ATCG00020	1.03614	+	0.00944
PSII	PSBQ2	Oxygen-evolving enhancer protein 3-2, chloroplastic	Q41932	AT4G05180	0.556006	+	0
PSII	PSBP1	Oxygen-evolving enhancer protein 2-1, chloroplastic	Q42029	AT1G06680;AT2G30790	0.981957		0.796412
PSII	PSB33	Rieske (2Fe-2S) domain-containing protein	Q9C9I7	AT1G71500	1.5684	+	0
PSII	PSBO2	Oxygen-evolving enhancer protein 1-2, chloroplastic	Q9S841	AT3G50820	1.01103		0.878132
PSII	PSBQ1	Oxygen-evolving enhancer protein 3-1, chloroplastic	Q9XFT3	AT4G21280	1.09897	+	0.00206897
PSII repair	VIPP1	Membrane-associated protein VIPP1, chloroplastic	A0A178W0D3;O80796	AT1G65260	1.37943	+	0.00274733
PSII repair	FKBP20-2	Peptidyl-prolyl cis-trans isomerase FKBP20-2, chloroplastic	A0A1I9LRJ6;Q0WRJ7	AT3G60370	2.29642	+	0.00203774
PSII repair	PSB27-2	Photosystem II D1 precursor processing protein PSB27-H2, chloroplastic	A0A1P8ASY3;Q9ZVZ9	AT1G05385	1.93447	+	0.00204545
PSII repair	FTSH2	ATP-dependent zinc metalloprotease FTSH 2, chloroplastic	A0A1P8AXC1;O80860	AT2G30950	1.70249	+	0.0017479
PSII repair	DEG5		A0A1P8B644;A0A1P8B643;Q9SEL7	AT4G18370	2.6568	+	0.00189954
PSII repair	PAM68	Protein PAM68, chloroplastic	A0A1P8B8D1;O49668	AT4G19100	1.50322	+	0.0015625
PSII repair	LTO1	Thiol-disulfide oxidoreductase LTO1	A0A1P8B950;Q8L540	AT4G35760	1.59739	+	0.0013986
PSII repair	TERC		A0A1P8BDK4;F4JZG9	AT5G12130	1.50688	+	0.00174011
PSII repair	SRP-54A;SRP-54B;SRP-54C		A8MSA9;P49967	AT1G15310;AT1G48900;AT5G49500	2.31373	+	0.00305802
PSII repair	DEGP2	Protease Do-like 2, chloroplastic	B3H581;O82261	AT2G47940	0.846388		0.808708
PSII repair	ALB3	Inner membrane protein ALBINO3, chloroplastic	F4IJM1;Q8LBP4	AT2G28800	1.1297		0.156
PSII repair	ROC4		F4IX28;F4IX26;P34791	AT3G62030	1.16848		0.642198
PSII repair	PBF1		F4JD01;P42742	AT3G60820
PSII repair	DEG8		F4KFV6;Q9LU10	AT5G39830	3.72029	+	0.00165079
PSII repair	CTPA1		F4KHG6	AT5G46390	1.82663	+	0.00272792
PSII repair	DEGP1	Protease Do-like 1, chloroplastic	O22609	AT3G27925	2.24938	+	0.00193488
PSII repair	FTSY		O80842	AT2G45770	3.70228	+	0.00188957
PSII repair	PPL1	PsbP-like protein 1, chloroplastic	P82538	AT3G55330	1.61862	+	0.00143885
PSII repair	FTSH1	ATP-dependent zinc metalloprotease FTSH 1, chloroplastic	Q39102	AT1G50250	1.70315	+	0.00162602
PSII repair	LQY1	Protein disulfide-isomerase LQY1, chloroplastic	Q8GSJ6	AT1G75690	1.62766	+	0.00690323
PSII repair	HHL1	Protein HHL1, chloroplastic	Q8LDL0	AT1G67700	1.62108	+	0.0141977
PSII repair	FTSH8	ATP-dependent zinc metalloprotease FTSH 8, chloroplastic	Q8W585	AT1G06430	2.0719	+	0.00138889
PSII repair	MET1	Protein MET1, chloroplastic	Q94BS2	AT1G55480	2.02371	+	0.00280727
PSII repair	FTSH5	ATP-dependent zinc metalloprotease FTSH 5, chloroplastic	Q9FH02	AT5G42270	1.56734	+	0
PSII repair	MPH1	Protein MAINTENANCE OF PSII UNDER HIGH LIGHT 1	Q9FL44	AT5G07020	1.33513	+	0
PSII repair	PSB27-1	Photosystem II repair protein PSB27-H1, chloroplastic	Q9LR64	AT1G03600	1.06274		0.310188
PSII repair	HSP70-7		Q9LTX9	AT5G49910	2.46954	+	0
PSII repair	RubA	Rubredoxin-like superfamily protein	Q9SLI4	AT1G54500	1.40775	+	0.0080627
PSII repair	PDI6	Protein disulfide isomerase-like 1-2	Q9SRG3	AT1G77510	1.74982	+	0.0477979
PSII repair	LPA1	Protein LOW PSII ACCUMULATION 1, chloroplastic	Q9SRY4	AT1G02910	1.24016	+	0.0080375
PSII repair	CYP38	Peptidyl-prolyl cis-trans isomerase CYP38, chloroplastic	Q9SSA5	AT3G01480	0.963106		0.217714
PSII repair	TL18.3	UPF0603 protein At1g54780, chloroplastic	Q9ZVL6	AT1G54780	1.20352	+	0.00185542
Redox regulation	PRXQ	Peroxiredoxin Q, chloroplastic	A0A1I9LR27;F4JBC9;Q9LU86	AT3G26060	2.43894	+	0
Redox regulation	NTRC	NADPH-dependent thioredoxin reductase 3	O22229	AT2G41680	4.42191	+	0
Redox regulation	TRXM1	Thioredoxin M1, chloroplastic	O48737	AT1G03680	1.75237	+	0.00173333
Redox regulation	MCK7.20	Malate dehydrogenase	Q8H1E2;F4KEX3	AT5G58330	2.37855	+	0.00147059
Redox regulation	MED24.18	Thioredoxin family protein	Q940I2	AT5G03880	1.22694	+	0.00267128
Redox regulation	At1g14345	NAD(P)-linked oxidoreductase superfamily protein	Q949S6	AT1G14345	1.64555	+	0.00169492
Redox regulation	At1g50450	Saccharopine dehydrogenase	Q94BZ0	AT1G50450	2.8032	+	0
Redox regulation	BAS1	2-Cys peroxiredoxin BAS1, chloroplastic	Q96291	AT3G11630	2.61038	+	0.00201307
Redox regulation	BAS1B		Q9C5R8;A0A1P8BD74	AT5G06290	3.56914	+	0.0119279
Redox regulation	ENH1	Rubredoxin family protein	Q9FFJ2;A8MSF2	AT5G17170	1.8685	+	0.00167742
Redox regulation	FSD3	Superoxide dismutase [Fe] 3, chloroplastic	Q9FMX0	AT5G23310	0.936063		0.992118
Redox regulation	CITRX	Thioredoxin-like protein CITRX, chloroplastic	Q9M7X9	AT3G06730	1.43989	+	0.000814159
Redox regulation	TRXM4	Thioredoxin M4, chloroplastic	Q9SEU6	AT3G15360	1.75829	+	0.00187387
Redox regulation	ATHM2	Thioredoxin M2, chloroplastic	Q9SEU8;F4JG94	AT4G03520	1.84737	+	0.0017094
Redox regulation	MDH	Malate dehydrogenase	Q9SN86	AT3G47520	2.46809	+	0
Redox regulation	TRXF1		Q9XFH8	AT3G02730	53.9906		0.978915
Ribosome	RPS6	30S ribosomal protein S6 alpha, chloroplastic	A0A1P8AV66;Q8VY91	AT1G64510	1.74689	+	0.00619481
Ribosome	PSRP6		A0A1P8BCP6;Q9FKP0	AT5G17870	3.8444	+	0.0162636
Ribosome	RPS7	Ribosomal protein S7, mitochondrial	A0A2P2CLF5;P92557	AT2G07696	1.89769		0.986145
Ribosome	RRP31	30S ribosomal protein 3-1, chloroplastic	A8MQL0;Q9SX22	AT1G68590;AT5G15760	2.05194	+	0.00779747
Ribosome	RPL5	50S ribosomal protein L5, chloroplastic	O04603	AT4G01310	2.16003	+	0
Ribosome	RPL6	50S ribosomal protein L6, chloroplastic	O23049	AT1G05190	2.15164	+	0.00182249
Ribosome	RPS17	30S ribosomal protein S17, chloroplastic	P16180	AT1G79850	2.20712	+	0
Ribosome	RPL9	50S ribosomal protein L9, chloroplastic	P25864	AT3G44890	2.29201	+	0
Ribosome	RPL15	50S ribosomal protein L15, chloroplastic	P25873	AT3G25920	2.16083	+	0.002
Ribosome	RPL12A;RPL12C	50S ribosomal protein L12-3, chloroplastic;50S ribosomal protein L12-1, chloroplastic	P36212;P36210	AT3G27830;AT3G27850	2.75863	+	0
Ribosome	RPS13	30S ribosomal protein S13, chloroplastic	P42732	AT5G14320	2.03857	+	0
Ribosome	RPL21	50S ribosomal protein L21, chloroplastic	P51412	AT1G35680	1.78484	+	0
Ribosome	RPL2-A	50S ribosomal protein L2, chloroplastic	P56791	ATCG00830	1.99012	+	0
Ribosome	RPL14	50S ribosomal protein L14, chloroplastic	P56792	ATCG00780	1.95883	+	0.00170166
Ribosome	RPL16	50S ribosomal protein L16, chloroplastic	P56793	AT2G28815;ATCG00790	2.07108	+	0
Ribosome	rpl22		P56795	ATCG00810	0.989071		0.982108
Ribosome	rpl33		P56796	ATCG00640
Ribosome	RPS2	30S ribosomal protein S2, chloroplastic	P56797	ATCG00160	1.89776	+	0.00136986
Ribosome	RPS3	30S ribosomal protein S3, chloroplastic	P56798	ATCG00800	1.95056	+	0.0027971
Ribosome	RPS4	30S ribosomal protein S4, chloroplastic	P56799	ATCG00380	1.8457	+	0
Ribosome	RPS8	30S ribosomal protein S8, chloroplastic	P56801	ATCG00770	1.8894	+	0.0018326
Ribosome	RPS11	30S ribosomal protein S11, chloroplastic	P56802	ATCG00750	1.79446	+	0
Ribosome	rps14	30S ribosomal protein S14, chloroplastic	P56804	ATCG00330	2.33735	+	0.0122635
Ribosome	RPS15	30S ribosomal protein S15, chloroplastic	P56805	ATCG01120	1.87676	+	0.00811356
Ribosome	RPS18	30S ribosomal protein S18, chloroplastic	P56807	ATCG00650	2.01217	+	0
Ribosome	RPS19	30S ribosomal protein S19, chloroplastic	P56808	ATCG00820	1.94491	+	0.00755128
Ribosome	rps7-A		P61841	ATCG00900	1.94028	+	0.00191304
Ribosome	RPL23-A	50S ribosomal protein L23, chloroplastic	P61845	ATCG00840	1.9001	+	0.0016129
Ribosome	rps12-A		P62126	ATCG00065	2.03038	+	0.00184889
Ribosome	RPL24	50S ribosomal protein L24, chloroplastic	P92959	AT5G54600	1.53642	+	0.00303729
Ribosome	RPS5	30S ribosomal protein S5, chloroplastic	P93014	AT2G33800	1.70343	+	0.00296689
Ribosome	RPL4	50S ribosomal protein L4, chloroplastic	Q2V4Q4;Q3EDH2;O50061	AT1G07320	1.66572	+	0.00336634
Ribosome	PSRP2	30S ribosomal protein 2, chloroplastic	Q8VYM4	AT3G52150	2.35761	+	0
Ribosome	RPL19-1		Q8W463	AT4G17560	2.30725	+	0.0476711
Ribosome	RPS20	30S ribosomal protein S20, chloroplastic	Q9ASV6	AT3G15190	2.21573	+	0
Ribosome	RPL29	50S ribosomal protein L29, chloroplastic	Q9FJP3	AT5G65220	1.94182	+	0.0015873
Ribosome	RPL27	50S ribosomal protein L27, chloroplastic	Q9FLN4	AT5G40950	1.92557	+	0
Ribosome	RPL31	50S ribosomal protein L31, chloroplastic	Q9FWS4	AT1G75350	1.80297	+	0.00135135
Ribosome	RPL10	50S ribosomal protein L10, chloroplastic	Q9FY50	AT5G13510	2.24424	+	0
Ribosome	PSRP5	50S ribosomal protein 5, chloroplastic	Q9LER7	AT3G56910	1.89916	+	0.00375082
Ribosome	RPS10	30S ribosomal protein S10, chloroplastic	Q9LK61	AT3G13120	2.77692	+	0.00162105
Ribosome	RPL1	50S ribosomal protein L1, chloroplastic;Ribosomal protein	Q9LY66;F4J296	AT3G63490	2.00956	+	0
Ribosome	RPL17	50S ribosomal protein L17, chloroplastic	Q9M385	AT3G54210	1.59847	+	0.00161257
Ribosome	RPL11	50S ribosomal protein L11, chloroplastic	Q9MAP3	AT1G32990	2.24278	+	0.00187805
Ribosome	RPL3A	50S ribosomal protein L3-1, chloroplastic	Q9SKX4	AT2G43030	1.88478	+	0
Ribosome	RPL18	50S ribosomal protein L18, chloroplastic	Q9SX68	AT1G48350	1.67377	+	0
Ribosome	RPL13		Q9SYL9	AT1G78630	1.29271	+	0.018905
Ribosome	RPS9	30S ribosomal protein S9, chloroplastic	Q9XJ27	AT1G74970	1.59913	+	0.00166667
Senescence	PPH	Pheophytinase, chloroplastic	A0A1P8BAD5;A0A1P8BAE0;Q9FFZ1	AT5G13800
Starch	SS3	Starch synthase 3, chloroplastic/amyloplastic	F4IAG1;F4IAG2	AT1G11720	2.10272	+	0.0174761
Starch	BAM3	Beta-amylase 3, chloroplastic	O23553	AT4G17090	3.21739	+	0
Starch	SS4	Probable starch synthase 4, chloroplastic/amyloplastic	Q0WVX5	AT4G18240
Starch	SS1	Starch synthase 1, chloroplastic/amyloplastic	Q9FNF2	AT5G24300	5.11196	+	0
Starch	SS2	Starch synthase 2, chloroplastic/amyloplastic	Q9MAC8	AT3G01180	28.2095	+	0
Starch	GBSS1	Granule-bound starch synthase 1, chloroplastic/amyloplastic	Q9MAQ0	AT1G32900	32.6261	+	0.00168306
Stress responsive	TL29	Thylakoid lumenal 29 kDa protein, chloroplastic	A0A1P8B8W6;A0A1P8B8Y3;P82281	AT4G09010	1.28777	+	0.00206107
Stress responsive	FLU	Protein FLUORESCENT IN BLUE LIGHT, chloroplastic	F4JFR2;F4JFR1;Q940U6	AT3G14110	1.16955	+	0.0166441
Stress responsive	CLH1	Chlorophyllase-1	O22527	AT1G19670	16.0638	+	0.00177011
Stress responsive	PPD4	PsbP domain-containing protein 4, chloroplastic	O49292	AT1G77090	1.87851	+	0.0016383
Stress responsive	APE1	Acclimation of photosynthesis to environment	Q2HIR7;A0A219HZL6	AT5G38660	1.37433	+	0.0016
Stress responsive	LIR1	Light-regulated protein 1, chloroplastic	Q96500	AT3G26740	1.062		0.0981279
Stress responsive	AT5g02160		Q9FPH2	AT5G02160	0.596094	+	0
Stress responsive	PPD6	PsbP domain-containing protein 6, chloroplastic	Q9LXX5	AT3G56650	1.34273	+	0.00273759
Stress responsive	PPD3	PsbP domain-containing protein 3, chloroplastic	Q9S720	AT1G76450	1.85941	+	0.00175
Thylakoid architecture	PLSP1	Chloroplast processing peptidase	A0A1I9LMR3;Q8H0W1	AT3G24590	2.16195	+	0.00275714
Thylakoid architecture	FZL	Probable transmembrane GTPase FZO-like, chloroplastic	A0A1P8AUL4;Q1KPV0;A0A1P8AUL2	AT1G03160	1.56496	+	0.00207692
Thylakoid architecture	CURT1D	Protein CURVATURE THYLAKOID 1D, chloroplastic	A0A1P8B4V5;Q8LDD3	AT4G38100	1.98301		0.0725729
Thylakoid architecture	CURT1A	Protein CURVATURE THYLAKOID 1A, chloroplastic	O04616	AT4G01150	1.44778	+	0.00194393
Thylakoid architecture	CURT1B	Protein CURVATURE THYLAKOID 1B, chloroplastic	Q8LCA1	AT2G46820	1.21777	+	0.00171193
Thylakoid architecture	RIQ2	Reduced induction of non-photochemical quenching2	Q94F10	AT1G74730	1.68191	+	0.00178035
Thylakoid architecture	CURT1C	Protein CURVATURE THYLAKOID 1C, chloroplastic	Q9M812	AT1G52220	1.09475		0.667846
Thylakoid architecture	RIQ1	Reduced induction of non-photochemical quenching1	Q9SD79	AT5G08050	1.64613	+	0
Thylakoid architecture	THF1	Protein THYLAKOID FORMATION 1, chloroplastic	Q9SKT0	AT2G20890	1.61175	+	0
