# Supplementary material for: Comparative proteomics of thylakoids from Arabidopsis grown in laboratory and field conditions
Source: Plant Direct. 2021 Oct 20;5(10):e355. doi: 10.1002/pld3.355 (PMC8528093; doi:10.1002/pld3.355)
Supplement: Supplementary file 2 — Table S2. Intensity‐based absolute quantification (iBAQ) of Arabidopsis thylakoid proteins. MS‐identified protein iBAQ (Cox & Mann, 2008; Schwanhüusser et al., 2011) values following normalization to the intra‐analysis sum of key photosynthetic complexes PSII (PSBA, PSBB, PSBC, PSBD, PSBE, PSBF, PSBH, PSBO1, PSBO2, PSBP1, PSBP2, PSBQ1, PSBQ2, PSBR), PSI (PSAA, PSAB, PSAC, PSAD, PSAE1, PSAE2, PSAF, PSAG, PSAH, PSAK, PSAL, PSAN, PSAO), Cytb6f (PETA, PETB, PETC, PETD), and ATP synthase (ATPA, ATPB, ATPC, ATPD, ATPE, ATPF, ATPH, ATPI) with supporting information generated from MaxQuant (Cox & Mann, 2008): number of peptides identified, protein sequence coverage, identification score (derived from peptide posterior error probabilities), and MS/MS count. Identifying information from the Arabidopsis thaliana UniProtKB proteome database is given as majority protein IDs, protein names, and gene names. [file PLD3-5-e355-s002.xlsx]

## Sheet: supp table 2
iBAQ Lab1	iBAQ Lab2	iBAQ Lab3	iBAQ Field1	iBAQ Field2	iBAQ Field3	Peptides	Razor + unique peptides	Unique peptides	Sequence coverage [%]	Q-value	Score	MS/MS count	Majority protein IDs	Protein names	Gene names	AGI codes
0.000949081	0.00103067	0.00113339	0.00243216	0.00290993	0.00296128	21	21	14	37	0	323.31	697	P31167	ADP,ATP carrier protein 1, mitochondrial	AAC1	AT3G08580
1.32e-06	4.41e-06		1.52e-05	1.53533e-05	2.07633e-05	11	4	4	22.9	0	76.614	12	P40941	ADP,ATP carrier protein 2, mitochondrial	AAC2	AT5G13490
0.000121881	0.000108365	0.000152744	0.000178234	0.000131396	0.00013769	5	5	5	15.5	0	14.669	67	F4IJM1;Q8LBP4	Inner membrane protein ALBINO3, chloroplastic	ALB3	AT2G28800
7.376e-06	5.395e-06	5.105e-06	1.05333e-05	9.71e-06	9.05667e-06	3	3	3	6.1	0	3.9735	4	F4I9A9;Q9FYL3	ALBINO3-like protein 1, chloroplastic	ALB4	AT1G24490
0.000417724	0.000468532	0.000361011	0.00101677	0.000960073	0.00102171	14	14	8	53.4	0	227.35	252	Q9LS02	Allene oxide cyclase 2, chloroplastic	AOC2	AT3G25770
0.00101376	0.00107415	0.00101322	0.0013857	0.00139324	0.00140032	12	12	12	40.9	0	81.251	319	Q2HIR7;A0A219HZL6		APE1	AT5G38660
8.825e-06	9.69333e-06	1.00167e-05	4.23333e-05	4.05667e-05	3.42333e-05	5	5	5	15.9	0	23.567	39	Q8RX79	Peptide chain release factor APG3, chloroplastic	APG3	AT3G62910
0.000260769	0.000296538	0.000300963	0.000309026	0.000321979	0.000320414	9	9	8	29	0	124.53	197	A0A1P8APU0;Q42593	L-ascorbate peroxidase T, chloroplastic	APXT	AT1G77490;AT2G18140;AT2G18150
1.013e-05	1.081e-05	1.07833e-05	1.79967e-05	7.325e-06	2.693e-05	7	4	4	23.4	0	33.586	27	O23053	Probable membrane metalloprotease ARASP2, chloroplastic	ARASP2	AT1G05140
0.00262087	0.00267136	0.00267679	0.00706	0.00681546	0.00735143	10	10	10	53.4	0	50.334	344	P59259;A8MRV1	Histone H4	At1g07660	AT2G28740
8.47983e-05	0.000119703	0.000121064	0.000122223	0.000105119	0.000142362	6	6	6	47.1	0	59.859	87	B6EUA5;Q8H1Q1;A0A178W1Q3	Thylakoid lumenal protein At1g12250, chloroplastic	TL20.3	AT1G12250
0.000220823	0.000195021	0.000210643	0.000362353	0.000346625	0.000319518	6	6	6	29.6	0	21.474	89	Q949S6		At1g14345	AT1G14345
9.28723e-05	0.000121877	0.000116731	0.000220455	0.000288605	0.000267048	10	10	10	43.4	0	69.645	95	Q9LM40		At1g18060	AT1G18060
4.08e-06	5.81e-06	3.9e-06	1.12667e-05	9.44e-06	7.44e-06	5	5	5	13.2	0	9.0355	7	A8MSA9;P49967	Signal recognition particle 54 kDa protein 3	SRP-54A;SRP-54B;SRP-54C	AT1G15310;AT1G48900;AT5G49500
0.000110581	0.000119097	0.00011999	0.000313808	0.000347452	0.000333853	12	12	12	32.2	0	236.46	153	Q94BZ0		At1g50450	AT1G50450
0.000180305	0.000163132	0.000152866	0.000310424	0.000345063	0.000330942	13	13	13	46.3	0	130.45	178	Q8VZ57;F4ICZ4		At1g52510	AT1G52510
8.47333e-05	9.53667e-05	9.68423e-05	0.000155587	0.000134696	0.000147752	7	7	7	13.8	0	137	79	Q8RWI0		FLAP1	AT1G54520
6.76667e-06	7.4e-06	9.22e-06	2.82333e-05	2.70667e-05	2.98e-05	10	4	4	35.6	0	13.991	20	F4I3L1;P50318	Phosphoglycerate kinase;Phosphoglycerate kinase 2, chloroplastic	PGK1	AT1G56190;AT1G79550
0.000138407	0.000146835	0.00014243	0.000199675	0.000201097	0.000211461	30	30	30	40	0	167.51	315	Q8VZ10		SOQ1	AT1G56500
2.19833e-05	6.27e-05	9.2704e-05	0.00010496	0.000128657	0.000159156	3	3	3	28.2	0	32.13	9	A8MQL0;Q9SX22	30S ribosomal protein 3-1, chloroplastic	RRP31	AT1G68590
0.000270433	0.000267038	0.000259927	0.000453634	0.000449134	0.000408457	2	2	2	10.6	0	6.1853	39	Q94F10		RIQ2	AT1G74730
2.77333e-05	3.24667e-05	3.65667e-05	4.86667e-05	6.00333e-05	5.15667e-05	9	9	9	32.7	0	52.271	40	Q8GWV1;F4IBX4;F4IBX5		At1g78915	AT1G78915
3.61667e-05	3.02333e-05	3.97333e-05	7.21e-05	5.55667e-05	7.5e-05	11	11	11	18.1	0	26.764	37	A0A1P8ART2;Q0WN54		DJA7	AT1G80030
1.56e-05	1.73333e-05	2.18e-05	3.89e-05	4.89e-05	3.84333e-05	4	4	4	27.8	0	12.521	35	Q8GWP4		At2g21530	AT2G21530
0.000324475	0.000321268	0.000316561	0.000497254	0.000500443	0.000577738	13	13	13	32.8	0	62.879	136	Q9SJ03		At2g21960	AT2G21960
			1.69e-05	1.1e-05	1.11e-05	3	3	3	16	0	14.072	7	O82234	Translation initiation factor IF-3	At2g24060	AT2G24060
5.23667e-05	4.92e-05	4.99667e-05	8.31667e-05	8.03667e-05	8.23e-05	9	9	9	18.9	0	24.305	51	Q9ZQ26		At2g24420	AT2G24420
8.50333e-05	7.33667e-05	8.85e-05	0.000110024	7.59e-05	9.07e-05	5	5	5	28.4	0	25.368	23	Q9XIN6		At2g27290	AT2G27290
8.26667e-05	8.38e-05	8.91e-05	0.000175801	0.000192116	0.000199082	11	11	11	34.1	0	97.481	98	Q9ZUX0		At2g27680	AT2G27680
1.29433e-05	1.83333e-05	2.15e-05	9.41523e-05	0.000108319	9.71397e-05	13	13	13	22.6	0	45.603	90	B9DGY1;F4JFM1			AT3G07700
0.000164621	0.000162589	0.000184702	0.000179817	0.00023268	0.00026407	2	2	2	16.7	0	4.4639	23	Q9LHH3		At3g12345	AT3G12345
0.000254845	0.000249553	0.000241926	0.000302278	0.000313188	0.000238067	4	4	4	23.2	0	47.452	73	Q94BY7		DAC	AT3G17930
7.12667e-06	8.80667e-06	9.20667e-06	5.29e-05	5.26e-05	4.77667e-05	16	16	16	26.2	0	54.91	81	Q9LRN0		At3g24190	AT3G24190
1.19e-05	8.63333e-06	1.18133e-05	4.58667e-05	3.89667e-05	4.68667e-05	4	4	4	17.7	0	12.855	9	A0A178VFN4;Q9LSC4;A0A1I9LM40;A0A1I9LM41			AT3G27110
0.000305124	0.00033636	0.000305634	0.000677667	0.000720568	0.000726052	6	6	6	29.2	0	175.21	173	Q8VYM4		PSRP2	AT3G52150
0.000323801	0.000394631	0.000372492	0.00050879	0.000494846	0.000512459	25	25	25	41.4	0	323.31	426	F4J9G2		At3g59780	AT3G59780
0.00215475	0.00237026	0.0024402	0.00384607	0.00397195	0.00391936	4	4	4	16.1	0	212.65	195	F4IX01;Q9M277		At3g61870;F21F14.40	AT3G61870
9.81353e-05	5.4733e-05	6.5792e-05	0.000162466	0.000210319	0.000132583	3	3	3	12.7	0	9.6711	18	Q6DBF6		At4g02725	AT4G02725
0.00012575	0.000142048	0.000121978	0.000290915	0.000320277	0.00025165	10	10	10	23.3	0	38.488	101	F4JM22		At4g28740	AT4G28740
5.32e-05	5.62667e-05	5.45333e-05	0.000134677	0.000119593	0.00012477	8	8	8	27.2	0	24.831	54	Q8GYZ0;F4JSP1		ROQH1	AT4G31530
0.00246622	0.00249708	0.00202483	0.00575809	0.00541546	0.00573597	5	5	4	27.1	0	323.31	198	O65660		PLAT1	AT4G39730
4.63333e-05	5.39333e-05	4.93e-05	0.0001164	0.000120305	0.000107136	10	10	10	24.2	0	40.076	87	Q940V1;Q9SJZ7		DJA5	AT4G39960
0.000960768	0.00102077	0.00105203	0.00136287	0.00132196	0.00139098	4	4	4	26.4	0	85.382	127	Q9FL44		MPH1	AT5G07020
0.000501691	0.000480491	0.000519726	0.000873958	0.000987101	0.0010511	4	4	4	36.5	0	173.37	127	Q93VK7		At5g14910	AT5G14910
0.000109751	0.000134546	0.000129074	0.000213553	0.000171008	0.00012417	5	5	5	36.1	0	18.655	30	A8MS48;Q8H0X5		At5g16660	AT5G16660
4.67e-05	5.78333e-05	5.85e-05	0.000139086	0.000165428	0.000179053	18	18	18	28.8	0	313.54	157	A0A1P8BAU8;Q9FF91		MRO11.7	AT5G23890
0.00161999	4.06667e-05	4.03667e-05	0.00110382	0.00100844	0.00141642	11	11	10	24.1	0	58.202	57	F4JYC0;Q8VYL1	Adenylate kinase 5, chloroplastic	At5g35170	AT5G35170
0.000349108	0.00038775	0.00033384	0.00029264	0.000321129	0.00034057	9	9	9	38.8	0	91.451	142	Q93Z11		MNJ8.18	AT5G37360
8.05e-05	8.9625e-05	5.20667e-05	0.000146047	9.3752e-05	0.00011111	4	4	4	34.1	0	11.563	33	Q8RWR9		At5g42070	AT5G42070
8.54513e-05	0.000134609	0.000133497	0.00016329	0.000160776	0.000148113	5	5	5	36.4	0	42.929	61	Q6NKS4		Lil3.2	AT5G47110
5.93e-05	6.08333e-05	7.02333e-05	6.99333e-05	8.37333e-05	7.597e-05	5	5	5	18	0	16.594	26	Q94F50;Q9FKB7		At5g48790	AT5G48790
7.00517e-05	9.10847e-05	0.000138048	0.000241834	0.000248048	0.000175934	5	5	5	23.4	0	20.412	27	Q9FI47		At5g51010	AT5G51010
0.000137133	0.000117625	0.000120431	0.000150158	0.000142402	0.000178118	7	7	7	34.4	0	29.346	49	F4JX83;A0A1P8BAQ0;P81760	Thylakoid lumenal 17.4 kDa protein, chloroplastic	MNC6.3;TL17	AT5G53490
0.00024554	0.000244232	0.000282189	0.000270683	0.000286319	0.000356284	6	6	6	37.9	0	93.474	84	Q9LVM3		YCF54	AT5G58250
0.000122863	0.000133815	0.000141228	0.00028352	0.000318285	0.000332158	11	11	11	33	0	254.51	201	Q8H1E2;F4KEX3	Malate dehydrogenase	MCK7.20	AT5G58330
0.000353787	0.000443375	0.000357728	0.000660858	0.000638743	0.000725394	8	8	8	45.7	0	170.07	144	Q9SEU8;F4JG94	Thioredoxin M2, chloroplastic	ATHM2	AT4G03520
0.043114	0.0356776	0.0356315	0.058068	0.0616644	0.0521519	30	29	29	51.7	0	323.31	2935	P56757	ATP synthase subunit alpha, chloroplastic	ATPA
0.0335148	0.03455	0.0338048	0.0472491	0.0461151	0.0464938	53	53	52	85.3	0	323.31	6487	P19366	ATP synthase subunit beta, chloroplastic	ATPB
0.00841886	0.0092015	0.00912814	0.0110154	0.0118928	0.012273	28	28	28	59.2	0	323.31	1274	Q01908	ATP synthase gamma chain 1, chloroplastic	ATPC1	AT4G04640
0.00648967	0.00795435	0.00795624	0.00958725	0.0101549	0.0111978	17	17	17	56.4	0	323.31	1155	Q9SSS9	ATP synthase subunit delta, chloroplastic	ATPD	AT4G09650
0.0191674	0.0203852	0.0205336	0.026731	0.0274466	0.0283835	15	15	15	94.7	0	323.31	792	P09468	ATP synthase epsilon chain, chloroplastic	ATPE
0.0144506	0.0147072	0.0142499	0.0209363	0.019566	0.0210365	20	20	20	71.2	0	323.31	930	P56759	ATP synthase subunit b, chloroplastic	ATPF
0.00123041	0.000278053	0.00134157	0.000113263	0.000206203	0.000995807	3	3	3	61.7	0	323.31	67	P56760	ATP synthase subunit c, chloroplastic	ATPH
0.00126062	0.00122359	0.0011768	0.00170148	0.00159551	0.00165859	2	2	2	3.2	0	4.8911	77	P56758	ATP synthase subunit a, chloroplastic	ATPI
0.000349852	0.000404715	0.000416851	0.000938715	0.00104515	0.000987075	13	13	13	72.1	0	78.169	156	A0A1I9LR27;F4JBC9;Q9LU86	Peroxiredoxin Q, chloroplastic	PRXQ	AT3G26060
1.57e-05	2.22333e-05	2.63667e-05	7.15333e-05	6.70333e-05	7.492e-05	11	11	11	23.2	0	49.739	100	O23553	Beta-amylase 3, chloroplastic	BAM3	AT4G17090
3.03333e-05	4.54667e-05	4.42e-05	9.8296e-05	0.000115379	0.000127481	7	7	3	40.2	0	323.31	92	Q96291	2-Cys peroxiredoxin BAS1, chloroplastic	BAS1	AT3G11630
5.75793e-05	0.000134145	0.000132955	0.000290217	0.000300355	0.000213272	2	2	2	8.3	0	15.855	20	Q1EBV7	Sodium/pyruvate cotransporter BASS2, chloroplastic	BASS2	AT2G26900
0.000568666	0.000590229	0.000615169	0.00156768	0.00162456	0.00172851	17	17	9	52.2	0	323.31	453	P27140;A0A1I9LQB3	Beta carbonic anhydrase 1, chloroplastic	BCA1	AT3G01500
5.53333e-05	4.95667e-05	5.03667e-05	8.49333e-05	8.77667e-05	7.94333e-05	15	15	15	23.4	0	221.89	136	Q9LD43	Acetyl-coenzyme A carboxylase carboxyl transferase subunit alpha, chloroplastic	CAC3	AT2G38040
3.82e-06	5.12e-06	5.99667e-06				1	1	1	2.2	0	4.1535	7	Q9MBA1	Chlorophyllide a oxygenase, chloroplastic	CAO	AT1G44446
0.00282265	0.00323104	0.00327731	0.00403759	0.00412187	0.00427026	22	22	22	54	0	323.31	884	Q9FN48;A0A1P8BCX7	Calcium sensing receptor, chloroplastic	CAS	AT5G23060
0.000370886	0.000415267	0.000518524	0.000580214	0.000443809	0.000682703	10	10	10	24	0	54.574	155	Q9LSE4		CCB1	AT3G26710
9.5747e-05	0.000103906	0.000102281	0.000171671	0.000175022	0.000167756	15	15	15	37.3	0	190.81	155	O49675	Probable carotenoid cleavage dioxygenase 4, chloroplastic	CCD4	AT4G19170
0.000942448	0.00137865	0.00146132	0.00139539	0.00146412	0.00163484	5	5	5	36.2	0	108.38	78	Q96500		LIR1	AT3G26740
0.000129173	0.0001533	0.000154779	0.000574726	0.000457192	0.000652097	6	6	4	40.3	0	129.91	136	F4IHK9;Q03250	Glycine-rich RNA-binding protein 7	CCR2;RBG7	AT2G21660
7.55333e-06	1.21267e-05	1.48667e-05	1.091e-05	2.18e-05	1.51333e-05	3	3	3	9.7	0	8.0708	15	Q9XIA4	Cytochrome c biogenesis protein CCS1, chloroplastic	CCS1	AT1G49380
0.000343179	0.000359182	0.000368354	0.000532385	0.000564142	0.000594263	8	8	8	31.1	0	131.17	138	Q9LU01		Y3IP1	AT5G44650
3.82333e-05	4.03e-05	4.98e-05	0.000146717	0.000149113	0.000138804	18	18	18	23.6	0	107.18	135	Q9SJE1	Magnesium-chelatase subunit ChlD, chloroplastic	CHLD	AT1G08520
0.000148433	0.000177735	0.000173416	0.000179382	0.000179976	0.00018228	3	3	3	9.8	0	23.661	34	Q38833	Chlorophyll synthase, chloroplastic	CHLG	AT3G51820
3.17667e-05	3.24e-05	3.29667e-05	6.17667e-05	6.53667e-05	6.71667e-05	22	22	22	19.2	0	124.86	155	Q9FNB0;A8MR05	Magnesium-chelatase subunit ChlH, chloroplastic	CHLH	AT5G13630
0.000120947	0.0001258	0.000126782	0.000399293	0.000409716	0.000527169	18	18	11	48.1	0	68.802	147	P16127	Magnesium-chelatase subunit ChlI-1, chloroplastic	CHLI1;CHLI2	AT4G18480
4.675e-06	5.41e-06	3.755e-06	8.29667e-06	8.27667e-06	1.653e-05	10	3	3	27.8	0	6.4849	13	Q5XF33	Magnesium-chelatase subunit ChlI-2, chloroplastic	CHLI1;CHLI2	AT5G45930
0.000513893	0.000504217	0.000486479	0.000521238	0.000535028	0.000458827	16	16	16	53.1	0	123.93	212	A0A1P8B4G1;Q9SW18	Magnesium protoporphyrin IX methyltransferase, chloroplastic	CHLM	AT4G25080
0.0011712	0.00129952	0.00122514	0.00157709	0.00163885	0.00161254	19	19	19	43.5	0	323.31	548	Q9CA67	Geranylgeranyl diphosphate reductase, chloroplastic	CHLP	AT1G74470
0.00016052	0.00015744	0.000155815	0.000226752	0.000226697	0.000214506	6	6	6	28.4	0	22.18	76	Q9M7X9	Thioredoxin-like protein CITRX, chloroplastic	CITRX	AT3G06730
2.36333e-05	2.22333e-05	1.94e-05	0.00029975	0.000357151	0.000379634	6	6	6	31.5	0	61.609	69	O22527	Chlorophyllase-1	CLH1	AT1G19670
2.71333e-05	3.69e-05	3.26333e-05	0.000166498	0.000162079	0.00017974	26	26	24	35.8	0	227.83	270	Q9LF37	Chaperone protein ClpB3, chloroplastic	CLPB3	AT5G15450
0.000621954	0.000607127	0.000576694	0.00194221	0.00189253	0.00205113	56	56	26	57.1	0	323.31	1128	Q9FI56	Chaperone protein ClpC1, chloroplastic	CLPC1	AT5G50920
3.26667e-05	3.37667e-05	2.07333e-05	3.44667e-05	5.16e-05	3.76667e-05	6	6	6	30.8	0	30.216	52	Q94B60	ATP-dependent Clp protease proteolytic subunit 4, chloroplastic	CLPP4	AT5G45390
9.69333e-06	1.31e-05	1.19867e-05	3.4e-05	1.56667e-05	4.42333e-05	4	4	4	16.1	0	36.788	29	Q9S834	ATP-dependent Clp protease proteolytic subunit 5, chloroplastic	CLPP5	AT1G02560
3.72667e-05	2.44e-05	3.27333e-05	6.32667e-05	7.19667e-05	5.42333e-05	3	3	3	9.9	0	12.318	22	F4JAF3;Q43349	29 kDa ribonucleoprotein, chloroplastic	CP29A	AT3G53460
0.000124828	0.000183358	0.000174043	0.000273274	0.000328167	0.00035591	5	5	5	36.7	0	323.31	86	Q9ZUU4	RNA-binding protein CP29B, chloroplastic	CP29B	AT2G37220
0.00190424	0.00230195	0.00214086	0.00284101	0.00313969	0.00346177	9	9	9	32.8	0	323.31	389	Q04836	31 kDa ribonucleoprotein, chloroplastic	CP31A	AT4G24770
2.44667e-05	3.10333e-05	2.86e-05	9.1203e-05	0.000113448	0.000105885	7	7	7	26.8	0	44.474	65	O80842	Cell division protein FtsY homolog, chloroplastic	FTSY	AT2G45770
9.27e-05	9.4034e-05	8.13333e-05	0.000161832	0.000192691	0.000182292	6	6	6	39.9	0	48.924	64	O65282	20 kDa chaperonin, chloroplastic	CPN21	AT5G20720
9.7759e-05	9.72967e-05	0.00010123	0.000353302	0.000341356	0.000359396	21	21	21	45.2	0	321.17	310	P21238	Chaperonin 60 subunit alpha 1, chloroplastic	CPN60A1	AT2G28000
			3.83667e-05	4.16e-05	3.22e-05	4	4	4	17.4	0	9.2754	15	Q9FN50	Protein CHAPERONE-LIKE PROTEIN OF POR1, chloroplastic	CPP1	AT5G23040
0.00071215	0.000686691	0.000679364	0.000733238	0.000778976	0.000819621	13	13	13	35.5	0	323.31	351	Q9M591;F4J0U9	Magnesium-protoporphyrin IX monomethyl ester [oxidative] cyclase, chloroplastic	CRD1	AT3G56940
0.000191149	0.000216921	0.000198992	0.000364449	0.000377788	0.000426377	10	10	10	39.1	0	75.454	179	A0A1P8ATL2;Q9SA52	Chloroplast stem-loop binding protein of 41 kDa b, chloroplastic	CSP41B	AT1G09340
3.41e-06	6.38333e-06	6.92e-06	8.59e-06	1.196e-05	1.166e-05	6	6	6	17.6	0	17.862	18	F4KHG6	Carboxyl-terminal-processing peptidase 1, chloroplastic	CTPA1	AT5G46390
0.00409517	0.00554516	0.00547799	0.00793094	0.00781058	0.00856791	8	8	8	22.6	0	79.372	293	O04616	Protein CURVATURE THYLAKOID 1A, chloroplastic	CURT1A	AT4G01150
0.00420821	0.00480454	0.00497456	0.00619704	0.00585085	0.0057664	3	3	3	22.4	0	149.69	188	Q8LCA1	Protein CURVATURE THYLAKOID 1B, chloroplastic	CURT1B	AT2G46820
0.000938172	0.00123899	0.000979454	0.00115898	0.000538021	0.00107226	3	3	3	14.1	0	35.661	85	Q9M812	Protein CURVATURE THYLAKOID 1C, chloroplastic	CURT1C	AT1G52220
6.2256e-05	7.61577e-05	1.825e-05	8.8601e-05	0.000123454	0.00034385	2	2	2	37.3	0	83.643	26	A0A1P8B4V5;Q8LDD3	Protein CURVATURE THYLAKOID 1D, chloroplastic	CURT1D	AT4G38100
0.000122659	0.000143013	0.000153749	0.000186275	0.000209048	0.000209998	10	10	10	35	0	270.78	109	F4HTT6;A0A1P8APN5	Peptidyl-prolyl cis-trans isomerase CYP26-2, chloroplastic	CYP26-2	AT1G74070
1.38667e-05	2.98667e-05	3.06e-05	8.51e-05	8.78667e-05	7.46333e-05	7	7	7	30	0	35.649	65	A0A1P8B9P2;O65220	Peptidyl-prolyl cis-trans isomerase CYP28, chloroplastic	CYP28	AT5G35100
0.000116856	0.000128409	0.00012565	0.000193907	0.000219039	0.000222736	11	11	11	28.1	0	146.76	131	P82869;A0A1I9LQ22;A0A1I9LQ23	Peptidyl-prolyl cis-trans isomerase CYP37, chloroplastic	CYP37	AT3G15520
0.000268412	0.000262845	0.000247473	0.000247782	0.000256699	0.000253148	13	13	13	46	0	132.97	173	Q9SSA5	Peptidyl-prolyl cis-trans isomerase CYP38, chloroplastic	CYP38	AT3G01480
0.00128724	0.00123314	0.00125266	0.00156643	0.00154329	0.00160854	28	28	28	50.8	0	323.31	828	Q96242	Allene oxide synthase, chloroplastic	CYP74A	AT5G42650
7.91e-06	1.62667e-05	1.6e-05	1.91667e-05	2.03333e-05	1.90667e-05	6	6	6	10.6	0	18.299	40	Q93VK5	Protein LUTEIN DEFICIENT 5, chloroplastic	LUT5	AT1G31800
1.098e-05	1.16333e-05	1.36333e-05	2.24667e-05	1.64e-05	1.74667e-05	4	4	4	9.7	0	14.627	21	O23365	Cytochrome P450 97B3, chloroplastic	CYP97B3	AT4G15110
1.72333e-05	3.13333e-05	3.01333e-05	4.22e-05	3.30667e-05	4.01333e-05	7	7	7	18	0	32.415	47	Q6TBX7	Carotene epsilon-monooxygenase, chloroplastic	CYP97C1	AT3G53130
1.47333e-05	1.82333e-05	1.84333e-05	6.12667e-05	8.62333e-05	6.78333e-05	9	9	9	27	0	28.321	54	F4KFV6;Q9LU10	Protease Do-like 8, chloroplastic	DEG8	AT5G39830
0.000287497	0.000287709	0.000306471	0.000547112	0.000666141	0.000647165	12	12	12	36.7	0	228.46	165	O22609	Protease Do-like 1, chloroplastic	DEGP1	AT3G27925
3.53e-06	6.3e-06			3.955e-06	4.365e-06	2	2	2	5.4	0	5.5929	15	B3H581;O82261	Protease Do-like 2, chloroplastic	DEGP2	AT2G47940
1.2835e-05	1.449e-05	1.00433e-05	2.94e-05	4.05667e-05	3.41e-05	3	3	3	15.8	0	47.307	14	A0A1P8B644;A0A1P8B643;Q9SEL7	Protease Do-like 5, chloroplastic	DEG5	AT4G18370
0.000175835	0.000176869	0.000193939	0.000350791	0.000366536	0.000443746	5	5	5	14.4	0	17.266	50	Q9FMF7	Dicarboxylate transporter 2.1, chloroplastic	DIT2-1	AT5G64290
0.00211239	0.00256796	0.00255193	0.00221908	0.0022048	0.00241067	2	2	2	16.8	0	41.109	47	P42699	Plastocyanin major isoform, chloroplastic	PC	AT1G20340
7.25333e-05	7.81667e-05	8.50333e-05	7.84333e-05	8.09333e-05	8.61e-05	7	7	7	20.6	0	23.157	62	Q1H537	Divinyl chlorophyllide a 8-vinyl-reductase, chloroplastic	DVR	AT5G18660
0.000192961	0.000200987	0.000225024	0.00031483	0.00029829	0.000290972	5	5	5	16.6	0	75.95	82	F4K0T6;F4K0T7;Q9FFK3	Probable zinc metalloprotease EGY2, chloroplastic	EGY2	AT5G05740
			0.000787956	0.000741015	0.000779117	3	3	3	19.5	0	14.449	65	P93735	Early light-induced protein 1, chloroplastic	ELIP1	AT3G22840
			0.000240085	0.00027616	0.000259403	1	1	1	7.3	0	5.2738	32	Q94K66	Early light-induced protein 2, chloroplastic	ELIP2	AT4G14690
0.00134478	0.00141244	0.00146862	0.00219728	0.00263915	0.00269179	7	7	7	39.1	0	323.31	352	Q9FFJ2;A8MSF2		ENH1	AT5G17170
0.0120561	0.0133293	0.0136213	0.0158112	0.0193127	0.0188607	14	14	14	43.8	0	323.31	1036	Q42139		PDE334	AT4G32260
0.00263544	0.00261709	0.00241934	0.00148413	0.00154281	0.00146193	1	1	1	11.3	0	5.4739	98	Q9SYE2		F11M15.26	AT1G51400
0.000131958	0.000135511	0.000138255	0.000293246	0.000299955	0.000306226	4	4	4	27.4	0	93.761	42	Q9C7S3		F13A11.2	AT1G42960
0.00102318	0.00112962	0.00106368	0.00176515	0.00165546	0.00175096	5	5	5	24.1	0	13.749	68	Q9SD79		RIQ1	AT5G08050
0.00206591	0.00186802	0.00210022	0.00396896	0.00318283	0.00393313	10	10	10	59	0	240.18	422	Q9SD66		TSP9	AT3G47070
0.00127865	0.00134943	0.0013069	0.00261749	0.00233604	0.00230758	3	3	3	37.7	0	11.266	137	Q9M1X3		F16M2_10	AT3G63160
7.27e-05	7.62667e-05	7.15667e-05	0.000142319	0.000162909	0.000151925	15	15	15	38.1	0	56.18	176	A0A1P8AWY1;Q8W4D6;A0A1P8AWU9		F17F16.7	AT1G16720
0.000623927	0.000632292	0.000773826	0.000890111	0.000765088	0.000896226	7	7	7	41	0	183.75	122	Q9SLI4		RubA	AT1G54500
0.000536646	0.000550264	0.000534429	0.000856816	0.000781821	0.000901713	12	12	12	25.8	0	204.77	324	O65502		HCF244	AT4G35250
0.000519359	0.000225682	0.000187957	0.000570872	0.00048514	0.000219481	2	2	2	20.6	0	46.392	24	Q9LPK9		F24J8.11	AT1G21500
0.00161246	0.00170213	0.00175361	0.00264385	0.00266963	0.002716	14	14	14	55.1	0	323.31	516	Q9C9I7		PSB33	AT1G71500
0.0464206	0.0495244	0.0482229	0.042918	0.0433064	0.0426392	18	18	18	61.6	0	323.31	1221	Q9LMQ2		LHCB6 (CP24)	AT1G15820
0.000415397	0.000411419	0.000403242	0.00111752	0.00104615	0.00113126	19	9	8	44.6	0	288.97	227	Q9SJU4;F4IGL5;F4IGL7	Probable fructose-bisphosphate aldolase 1, chloroplastic;Fructose-bisphosphate aldolase	FBA1	AT2G21330
0.00122527	0.0014209	0.001287	0.00254154	0.00272159	0.00276869	20	20	10	53.3	0	323.31	673	Q944G9;F4JUJ5	Probable fructose-bisphosphate aldolase 2, chloroplastic;Fructose-bisphosphate aldolase	FBA2	AT4G38970
1.33667e-05	9.43667e-06	1.163e-05	2.23667e-05	1.53667e-05	3.59e-05	9	7	7	30.9	0	22.707	36	Q9ZU52	Probable fructose-bisphosphate aldolase 3, chloroplastic	FBA1	AT2G01140
6.45e-05	8.15333e-05	6.80333e-05	9.03613e-05	0.000139742	0.000150959	10	10	10	25.1	0	76.799	134	F4IMT3;O04921	Ferrochelatase;Ferrochelatase-2, chloroplastic	FC2	AT2G30390
0.000111166	0.000108676	9.38053e-05	0.000230574	0.000227879	0.000258101	21	21	21	38.3	0	126.99	215	P37107	Signal recognition particle 54 kDa protein, chloroplastic	FFC	AT5G03940
1.18e-05	9.68e-06	8.86333e-06		2.7e-05	2.91e-05	1	1	1	4.8	0.0067889	2.176	9	Q9SCY2	Peptidyl-prolyl cis-trans isomerase FKBP13, chloroplastic	FKBP13	AT5G45680
0.000550324	0.000552176	0.00043922	0.00079408	0.000750983	0.000772791	6	6	6	42.9	0	191.84	221	F4JW56;Q9SCY3	Peptidyl-prolyl cis-trans isomerase;Photosynthetic NDH subunit of lumenal location 4, chloroplastic	PNSL4	AT4G39710
0.000102532	9.31673e-05	7.663e-05	0.000108963	0.000123874	0.000110825	5	5	5	34.1	0	13.878	29	A0A1P8B252;O22870	Peptidyl-prolyl cis-trans isomerase FKBP16-3, chloroplastic	FKBP16-3	AT2G43560
0.000455399	0.000492137	0.000496997	0.00071262	0.000745324	0.000791758	7	7	7	39.1	0	199.35	194	Q9SR70	Peptidyl-prolyl cis-trans isomerase FKBP16-4, chloroplastic	FKBP16-4	AT3G10060
0.000262083	0.000325138	0.000276482	0.000286743	0.000350564	0.000392025	9	9	9	38.5	0	119.58	107	Q9LDY5	Peptidyl-prolyl cis-trans isomerase FKBP17-2, chloroplastic	FKBP17-2	AT1G18170
1.09833e-05	1.54333e-05	2.12333e-05	4.50333e-05	4.39333e-05	4.02e-05	2	2	2	10.5	0	7.9624	13	A0A1P8APZ5;Q9LM71	Peptidyl-prolyl cis-trans isomerase FKBP18, chloroplastic	FKBP18	AT1G20810
2.10667e-05	3.87e-05	4.26333e-05	9.73467e-05	0.000116808	0.000118446	6	6	6	30.5	0	20.644	40	Q9LYR5;A0A1R7T3F4	Peptidyl-prolyl cis-trans isomerase FKBP19, chloroplastic	FKBP19	AT5G13410
1.64333e-05	2.20633e-05	2.51e-05	5.06667e-05	3.82667e-05	5.55667e-05	6	6	6	29.5	0	17.163	14	A0A1I9LRJ6;Q0WRJ7	Peptidyl-prolyl cis-trans isomerase FKBP20-2, chloroplastic	FKBP20-2	AT3G60370
0.000533634	0.000527242	0.000484775	0.000729406	0.000616636	0.00057794	7	7	7	37.5	0	50.991	111	F4JFR2;F4JFR1;Q940U6	Protein FLUORESCENT IN BLUE LIGHT, chloroplastic	FLU	AT3G14110
		1.087e-05	1.39e-05	6.45e-06		1	1	1	5.7	0	13.754	3	Q9FMX0	Superoxide dismutase [Fe] 3, chloroplastic	FSD3	AT5G23310
0.00274333	0.00294562	0.00307849	0.00466293	0.00501684	0.00530084	31	31	9	44.8	0	323.31	1332	Q39102	ATP-dependent zinc metalloprotease FTSH 1, chloroplastic	FTSH1	AT1G50250
2.26667e-05	2.70667e-05	2.48e-05	7.89333e-05	8.07e-05	8.50333e-05	15	15	15	26.8	0	76.284	89	Q9FGM0	ATP-dependent zinc metalloprotease FTSH 11, chloroplastic/mitochondrial	FTSH11	AT5G53170
4.12e-06	7.04333e-06	7.82e-06	2.96e-05	2.53e-05	3.08667e-05	17	17	17	21	0	43.046	65	A0A1P8ARD2;Q9SAJ3;A0A1P8ARE4	ATP-dependent zinc metalloprotease FTSH 12, chloroplastic	FTSH12	AT1G79560
0.00205743	0.0021774	0.00226025	0.0032361	0.00370701	0.00394278	46	46	21	65.5	0	323.31	2014	A0A1P8AXC1;O80860	ATP-dependent zinc metalloprotease FTSH 2, chloroplastic	FTSH2	AT2G30950
0.000774735	0.000877431	0.000816638	0.0013247	0.00127995	0.00122005	29	7	7	43	0	323.31	378	Q9FH02	ATP-dependent zinc metalloprotease FTSH 5, chloroplastic	FTSH5	AT5G42270
0.000164579	0.000207189	0.000210237	0.000396733	0.000486466	0.000429273	38	13	12	57.7	0	284.8	185	Q8W585	ATP-dependent zinc metalloprotease FTSH 8, chloroplastic	FTSH8	AT1G06430
1.30267e-06	2.23667e-06	2.06e-06	1.433e-05	1.15167e-05	1.23733e-05	7	7	7	11.5	0	18.223	19	Q9FIM2	ATP-dependent zinc metalloprotease FTSH 9, chloroplastic	FTSH9	AT5G58870
3.80667e-05	3.76333e-05	4.04e-05	0.000107454	8.566e-05	8.95667e-05	10	10	10	32.8	0	101.32	70	Q42545	Cell division protein FtsZ homolog 1, chloroplastic	FTSZ1	AT5G55280
9.0132e-05	0.000109091	0.000121724	0.000239298	0.000274474	0.000266941	15	15	9	54.9	0	149.72	136	A0A1P8AXD8;O82533	Cell division protein FtsZ homolog 2-1, chloroplastic	FTSZ2-1	AT2G36250
6.59333e-06	8.15e-06	1.97333e-05	7.53787e-05	8.3e-05	9.04747e-05	15	9	9	45	0	91.086	62	Q9LXJ0;A0A1I9LSJ8	Cell division protein FtsZ homolog 2-2, chloroplastic	FTSZ2-2	AT3G52750
4.49e-05	4.60333e-05	4.46e-05	7.02667e-05	7.54667e-05	6.35667e-05	15	15	15	25.9	0	169	90	A0A1P8AUL4;Q1KPV0;A0A1P8AUL2		FZL	AT1G03160
7.82e-06	1.14133e-05	1.04667e-05	1.89333e-05	1.93667e-05	1.88e-05	11	3	3	29.3	0	5.8165	24	A0A1P8APR6;Q9LPW0;F4HNZ6	Glyceraldehyde-3-phosphate dehydrogenase GAPA2, chloroplastic	GAPA2;GAPA-2	AT1G12900
0.00010938	9.59e-05	0.000108395	0.00291429	0.00353652	0.00378368	40	40	40	71.1	0	323.31	1235	Q9MAQ0	Granule-bound starch synthase 1, chloroplastic/amyloplastic	GBSS1	AT1G32900
6.48e-05	6.82667e-05	6.24333e-05	0.00017128	0.000187528	0.000175002	8	8	8	28.2	0	36.751	83	A0A1P8B167;Q9SJU9	Epimerase family protein SDR39U1 homolog, chloroplastic	GC1	AT2G21280
0.000251523	0.000274972	0.000271827	0.000396178	0.000397658	0.000414683	15	15	15	32.6	0	109.94	164	A0A2H1ZEA9;O65396	Aminomethyltransferase, mitochondrial	GDCST	AT1G11860
1.98e-05	2.98e-05	3.36333e-05	9.79067e-05	9.04983e-05	0.000101807	1	1	1	10.9	0	27.523	16	P94072	Germin-like protein subfamily 3 member 3	GER3	AT5G20630
6.08333e-05	6.86e-05	7.23e-05	0.000147627	0.000200778	0.000169503	21	21	14	25.7	0	277.96	177	Q94B78;B3H5Y8	Glycine dehydrogenase (decarboxylating) 1, mitochondrial	GLDP1	AT4G33010
0.000410263	0.000438755	0.000468234	0.00081096	0.00093571	0.00103842	17	17	17	44	0	264.87	281	Q43127	Glutamine synthetase, chloroplastic/mitochondrial	GLN2	AT5G35630
0.000163821	0.000142807	0.000148095	0.000509722	0.000534955	0.000488715	16	16	6	50.7	0	190.74	227	Q9LRR9;A8MS37;B3H4B8;Q2V3V9	Peroxisomal (S)-2-hydroxy-acid oxidase GLO1	At3g14420;GLO1	AT3G14420
			1.985e-05	2.135e-05	2.13e-05	2	2	2	8.3	0	7.0816	12	Q9LX31	Tetrapyrrole-binding protein, chloroplastic	GUN4	AT3G59400
3.17333e-05	3.46333e-05	3.07e-05	5.80333e-05	5.66e-05	6.54e-05	11	11	11	14.2	0	65.221	93	Q9CAF6	Probable DNA gyrase subunit A, chloroplastic/mitochondrial	GYRA	AT3G10690
4.12667e-05	4.18667e-05	3.93667e-05	6.77333e-05	6.78667e-05	7.23e-05	7	7	7	20.6	0	37.426	43	Q8GS60	7-hydroxymethyl chlorophyll a reductase, chloroplastic	HCAR	AT1G04620
1.57667e-05	1.31e-05	1.78333e-05	7.27667e-05	6.04667e-05	6.92333e-05	12	12	12	32.5	0	56.219	114	Q6STH5	Fe-S cluster assembly factor HCF101, chloroplastic	HCF101	AT3G24430
0.001052	0.0011385	0.00117101	0.00221278	0.00228419	0.0022471	21	21	21	55.9	0	323.31	695	A0A1P8BG37;O82660	Photosystem II stability/assembly factor HCF136, chloroplastic	HCF136	AT5G23120
4.87e-05	5.61667e-05	4.89e-05	7.55e-05	6.41e-05	6.61e-05	3	3	3	14.9	0	45.359	51	O23166	Thioredoxin-like protein HCF164, chloroplastic	HCF164	AT4G37200
1.17733e-05	1.721e-05	1.981e-05	1.98633e-05	1.74e-05	2.28e-05	2	2	2	9.8	0	23.927	24	Q9FJ81		CCB2	AT5G52110
7.5e-05	5.35667e-05	6.56667e-05	0.000106451	9.9427e-05	0.000159882	5	5	5	25.1	0	100.34	52	Q8LDL0	Protein HHL1, chloroplastic	HHL1	AT1G67700
0.000211828	0.000209944	0.000191209	0.000282509	0.000303906	0.000335856	2	2	2	24.5	0	10.921	42	O81208	High-light-induced protein, chloroplastic	OHP1	AT5G02120
2.23667e-05	1.91e-05	2.60667e-05	6.38333e-05	7.28333e-05	9.26957e-05	24	9	8	47.3	0	263.22	86	O65719	Heat shock 70 kDa protein 3	HSP70-3	AT3G09440
6.07e-07	2.12e-06	4.92e-06	5.78e-06	3.27333e-06	3.28e-06	27	5	5	39.6	0	39.199	28	Q9STW6	Heat shock 70 kDa protein 6, chloroplastic	HSP70-6	AT4G24280
0.000108531	0.000114716	0.000128157	0.000286835	0.000273847	0.000283295	28	28	6	40.7	0	191.71	270	Q9LTX9	Heat shock 70 kDa protein 7, chloroplastic	HSP70-7	AT5G49910
				1.26e-05		2	1	1	14.2	0.0067568	2.143	6	Q9C944;F4JT33;Q9T0H7;Q9SII0;O23628	Probable histone H2A variant 3;Histone H2A;Histone H2A.8;Probable histone H2A variant 2;Histone H2A variant 1	H2AV;HTA4	AT1G52740
4.70667e-05	4.93667e-05	4.7e-05	7.61e-05	6.86e-05	6.53e-05	7	7	7	11.6	0	153.7	71	Q9M0Z3	K(+) efflux antiporter 3, chloroplastic	KEA3	AT4G04850
0.00315577	0.00339546	0.00375411	0.00418624	0.00442331	0.00436073	28	28	26	61.9	0	323.31	856	Q9FKW6;F4JZ46	Ferredoxin--NADP reductase, leaf isozyme 1, chloroplastic	LFNR2	AT5G66190
0.00215614	0.00226656	0.00231604	0.00255637	0.00271655	0.00265915	28	26	26	61.8	0	323.31	673	Q8W493;C0Z2A8	Ferredoxin--NADP reductase, leaf isozyme 2, chloroplastic	LFNR1	AT1G20020
0.00332591	0.00536567	0.00510478	0.00130094	0.00107974	0.00122592	13	1	1	68	0	7.2556	60	Q39142		LHCB1.4 (LHCII)	AT2G34430
0.000691348	0.00433037	0.00777535	0.00035264	0.00414815	0.00601189	17	5	1	74	0	271.79	496	Q39141		LHCB1.5	AT2G34420
0.00772425	0.010323	0.0106528	0.00876075	0.00999762	0.0106621	8	8	8	36.2	0	323.31	375	A8MS75;Q01667;F4JE46;F4JE43	Chlorophyll a-b binding protein 6, chloroplastic	LHCA1	AT3G54890
0.00381141	0.00514716	0.00565111	0.00333202	0.00462554	0.00498086	7	7	7	31.1	0	167.99	265	Q9SYW8		LHCA2	AT3G61470;AT5G28450
0.00902135	0.00996265	0.0102774	0.0079429	0.00884489	0.00939106	10	10	10	48.2	0	323.31	817	P27521	Chlorophyll a-b binding protein 4, chloroplastic	LHCA4	AT3G47470
0.000109366	7.20833e-05	0.000106974	0.000191889	0.000100133	7.2148e-05	2	2	2	7.8	0	5.007	8	Q8LCQ4		LHCA6	AT1G19150
0.204349	0.21175	0.218403	0.124574	0.140229	0.143249	17	17	1	64	0	323.31	2425	Q8VZ87;P0CJ48	Chlorophyll a-b binding protein 3, chloroplastic;Chlorophyll a-b binding protein 2, chloroplastic	LHCB1.1;LHCB1.2	AT1G29910
0.000198703	0.000198989	0.000198995	0.000244678	0.000228088	0.000219696	17	1	1	62.9	0.00038895	3.1995	14	P04778	Chlorophyll a-b binding protein 1, chloroplastic	LHCB1.1;LHCB1.2;LHCB1.3 (LHCII)	AT1G29930
0.0327808	0.0371635	0.042937	0.0238675	0.0292772	0.0329581	13	7	7	67.9	0	323.31	496	Q9S7J7;Q9SHR7;Q9XF87;A0A1I9LMB4;A0A1P8AZ91		LHCB2 (LHCII)	AT2G05070;AT2G05100;AT3G27690
0.0113066	0.0120752	0.0139792	0.0102003	0.0115197	0.0128376	10	8	8	63.8	0	323.31	352	Q9S7M0		LHCB3 (LHCII)	AT5G54270
0.0190808	0.0195556	0.0185384	0.0215471	0.0212494	0.0214317	12	9	9	40.7	0	147.84	760	Q07473	Chlorophyll a-b binding protein CP29.1, chloroplastic	LHCB4.1 (CP29.1)	AT5G01530
0.0254423	0.0277762	0.0270527	0.020197	0.0220571	0.0215512	16	16	13	61.3	0	323.31	1149	Q9XF88	Chlorophyll a-b binding protein CP29.2, chloroplastic	LHCB4.2 (CP29.2)	AT3G08940
0.000593485	0.000803533	0.000963659	0.00263478	0.00449815	0.00543757	11	10	10	49.6	0	323.31	436	Q9S7W1;F4IGY6	Chlorophyll a-b binding protein CP29.3, chloroplastic	LHCB4.3 (CP29.3)	AT2G40100
0.017528	0.0196862	0.0194727	0.0182593	0.0190431	0.019956	21	21	21	62.1	0	323.31	1823	Q9XF89	Chlorophyll a-b binding protein CP26, chloroplastic	LHCB5 (CP26)	AT4G10340
0.000193445	0.000208111	0.000217472	0.000321441	0.000288185	0.000331567	7	7	7	31.7	0	41.815	114	Q9SYX1		Lil3.1	AT4G17600
0.00145326	0.0015239	0.00158362	0.00317606	0.00338835	0.00341293	57	57	57	65.8	0	323.31	1778	P38418;A0A1I9LPH1	Lipoxygenase 2, chloroplastic	LOX2	AT3G45140
9.59977e-05	9.77757e-05	7.12e-05	0.000106186	0.000127373	0.000119052	6	6	6	15.7	0	48.122	91	Q9SRY4	Protein LOW PSII ACCUMULATION 1, chloroplastic	LPA1	AT1G02910
0.000115176	0.000132718	0.000115911	9.8119e-05	9.14667e-05	8.07667e-05	3	3	3	20.5	0	12.907	23	F4KDA6	Protein LOW PSII ACCUMULATION 2, chloroplastic	LPA2	AT5G51545
0.000300542	0.000273227	0.000275439	0.000317897	0.000375563	0.000371794	11	11	11	41.6	0	323.31	180	Q8H0W0	Protein LOW PSII ACCUMULATION 3, chloroplastic	LPA3	AT1G73060
0.000143222	0.000156133	0.000194795	0.000196816	0.000259577	0.000254132	4	4	4	39.6	0	36.84	38	Q8GSJ6	Protein disulfide-isomerase LQY1, chloroplastic	LQY1	AT1G75690
3.09667e-05	4.24667e-05	2.76333e-05	6.70333e-05	8.09817e-05	7.56927e-05	9	9	7	31.9	0	98.209	93	Q9SQI8	Dihydrolipoyllysine-residue acetyltransferase component 4 of pyruvate dehydrogenase complex, chloroplastic	LTA2	AT3G25860
9.77e-06	9.44667e-06	1.17e-05	1.50567e-05	1.65333e-05	1.92e-05	4	4	4	8.7	0	17.326	23	F4J5T2;Q0WQF7	Dihydrolipoyllysine-residue acetyltransferase component 1 of pyruvate dehydrogenase complex, mitochondrial	LTA3	AT3G52200
6.28667e-05	6.23e-05	6.02333e-05	0.000101458	9.95177e-05	9.24733e-05	3	3	3	11.6	0	18.92	36	A0A1P8B950;Q8L540	Thiol-disulfide oxidoreductase LTO1	LTO1	AT4G35760
0.000349497	0.000377351	0.000319134	0.000399183	0.000428812	0.000434359	7	7	7	30.1	0	138.7	129	Q940I2		MED24.18	AT5G03880
0.00032752	0.000353141	0.000352379	0.000483238	0.000428489	0.000414923	36	36	36	41	0	282.42	377	Q9LW85	MAR-binding filament-like protein 1	MFP1	AT3G16000
1.63767e-05	1.115e-05	1.31967e-05	1.76e-05	2.13e-05	2.05e-05	7	7	7	11.7	0	18.282	37	Q93Y08		MXK3.17	AT5G64940
1.227e-05	1.191e-05	1.21333e-05	2.36333e-05	3.02e-05	2.87333e-05	3	3	3	18.7	0	20.241	22	Q9SCL7	Acetylglutamate kinase, chloroplastic	NAGK	AT3G57560
8.74363e-05	0.000104452	0.000105034	0.000265102	0.000264393	0.000279617	12	12	12	34.3	0	250.34	142	Q8GXR9	Alternative NAD(P)H-ubiquinone oxidoreductase C1, chloroplastic/mitochondrial	NDC1	AT5G08740
0.000150733	0.000162275	0.000158744	9.86943e-05	0.000127531	0.000114372	2	2	2	21.9	0	10.112	42	A0A1P8AS98;F4ICC6;Q8RXS1	Photosynthetic NDH subunit of subcomplex B 4, chloroplastic	PNSB4	AT1G18730
5.34e-05	0.000109033	0.000110554	0.000202125	0.000379936	0.000445151	1	1	1	15.8	0	13.536	19	P56751	NAD(P)H-quinone oxidoreductase subunit 3, chloroplastic	NDHC
0.000431704	0.000442178	0.000409316	0.000616215	0.000579391	0.000556408	1	1	1	8.9	0	6.0944	24	P26289	NAD(P)H-quinone oxidoreductase subunit 4L, chloroplastic	NDHE
5.91667e-05	5.09667e-05	4.7e-05	4.61333e-05	6.82e-05	0.000134503	10	10	10	13.3	0	104.98	107	P56752	NAD(P)H-quinone oxidoreductase subunit 5, chloroplastic	NDHF
0.000244084	0.000300028	0.0003094	0.00049741	0.000452619	0.000499031	21	21	21	58	0	154.83	268	P56753	NAD(P)H-quinone oxidoreductase subunit H, chloroplastic	NDHH
0.000186329	0.000204836	0.000239716	0.000283708	0.000420514	0.000359247	4	4	4	29.1	0	18.472	91	P56755	NAD(P)H-quinone oxidoreductase subunit I, chloroplastic	NDHI
0.000116337	0.000119508	0.000121258	0.000134951	0.000126502	0.000154299	7	7	7	53.2	0	36.301	46	P56754	NAD(P)H-quinone oxidoreductase subunit J, chloroplastic	NDHJ
0.000138128	0.000223514	0.000208822	0.000228325	0.000282018	0.000293115	7	7	7	44.4	0	85.541	126	P56756	NAD(P)H-quinone oxidoreductase subunit K, chloroplastic	NDHK
2.39667e-05	2.31e-05	2.36333e-05	4.38e-05	4.21667e-05	4.10667e-05	1	1	1	6.3	0.0011351	2.977	3	Q9CAC5	NAD(P)H-quinone oxidoreductase subunit L, chloroplastic	ndhL	AT1G70760
0.000208126	0.000200713	0.000170141	0.000242552	0.000235723	0.000256047	5	5	5	32.3	0	62.317	65	Q2V2S7	NAD(P)H-quinone oxidoreductase subunit M, chloroplastic	NDHM	AT4G37925
0.000214816	0.000283104	0.000259265	0.000358245	0.000397372	0.000427557	7	7	7	36.4	0	31.548	92	Q9LVM2	NAD(P)H-quinone oxidoreductase subunit N, chloroplastic	NDHN	AT5G58260
0.000103165	0.000114911	0.000115241	0.000258531	0.000244784	0.000201988	4	4	4	20.9	0	12.084	39	Q9S829	NAD(P)H-quinone oxidoreductase subunit O, chloroplastic	NDHO	AT1G74880
8.5071e-05	5.56667e-05	6.10333e-05	0.000121492	0.000140157	0.000146554	7	7	7	32.4	0	35.934	79	Q9T0A4	NAD(P)H-quinone oxidoreductase subunit S, chloroplastic	NDHS	AT4G23890
1.13633e-05	1.88333e-05	1.431e-05	3.10667e-05	2.33667e-05	4.53e-05	4	4	4	19.7	0	14.955	21	Q9SMS0	NAD(P)H-quinone oxidoreductase subunit T, chloroplastic	NDHT	AT4G09350
0.000453354	0.000473587	0.000507248	0.000676723	0.000633992	0.000655602	9	9	9	44	0	187.54	145	Q84VQ4	NAD(P)H-quinone oxidoreductase subunit U, chloroplastic	NDHU	AT5G21430
1.98667e-05	1.64333e-05	1.81667e-05	2.41e-05	2.49333e-05	1.94667e-05	2	2	2	5.7	0	4.8625	14	Q8LEU3	Chlorophyll(ide) b reductase NOL, chloroplastic	NOL	AT5G04900
7.20667e-06	8.69667e-06	8.21667e-06	3.63333e-05	3.61667e-05	3.76667e-05	5	5	5	16.1	0	17.643	22	O22229	NADPH-dependent thioredoxin reductase 3	NTRC	AT2G41680
0.000757685	0.000694009	0.000767638	0.00229698	0.00217161	0.00216494	7	7	7	47.3	0	206.14	177	Q9ZV24	Outer envelope pore protein 16-1, chloroplastic	OEP161	AT2G28900
0.000129031	0.000129015	0.000121791	0.00018045	0.000198701	0.000193938	1	1	1	6.6	0.0059028	2.35	13	A0A1P8B8D1;O49668	Protein PAM68, chloroplastic	PAM68	AT4G19100
2.34667e-05	2.03667e-05	2.19667e-05	6.23333e-05	7.01333e-05	6.96e-05	6	6	6	20.7	0	21.308	60	Q9FYC2	Pheophorbide a oxygenase, chloroplastic	PAO	AT3G44880
0.00109595	0.0011535	0.00117165	0.00520854	0.00612494	0.00603587	22	22	21	73	0	323.31	778	O81439	Probable plastid-lipid-associated protein 1, chloroplastic	PAP1	AT4G04020
2.404e-05	2.687e-05	2.48e-05	0.000101578	0.000152023	0.000104671	5	5	5	34.2	0	102.91	78	Q8W4F1	Probable plastid-lipid-associated protein 10, chloroplastic	PAP10	AT2G46910
1.414e-05	1.55667e-05	1.89e-05	3.67333e-05	2.80333e-05	2.51667e-05	5	5	5	30.7	0	21.989	24	O81304	Probable plastid-lipid-associated protein 11	PAP11	AT4G00030
0.000276812	0.000315886	0.000304191	0.000450402	0.000491808	0.000589311	13	13	13	37.9	0	323.31	267	Q8LAP6	Probable plastid-lipid-associated protein 12, chloroplastic	PAP12	AT1G51110
0.000142069	0.000132427	0.000144367	0.000301951	0.000319922	0.000259357	9	9	9	47.5	0	91.66	109	Q8S9M1;F4IM05;A8MRU9	Probable plastid-lipid-associated protein 13, chloroplastic	PAP13	AT2G42130
0.000345218	0.000369133	0.000384256	0.00194518	0.0021757	0.00243845	18	17	17	68.7	0	323.31	451	O49629	Probable plastid-lipid-associated protein 2, chloroplastic	PAP2	AT4G22240
0.000635306	0.000668922	0.000692063	0.00151316	0.00170324	0.0017839	12	12	12	33.8	0	323.31	343	O82291	Probable plastid-lipid-associated protein 3, chloroplastic	PAP3	AT2G35490
0.000996457	0.00100232	0.000975448	0.00185501	0.00188132	0.00198893	14	14	9	59.1	0	323.31	392	Q9LU85	Probable plastid-lipid-associated protein 4, chloroplastic	PAP4	AT3G26070
9.545e-06	5.525e-06	2.30167e-05	3.53e-05	3.12667e-05	6.34667e-05	8	3	3	33.1	0	36.043	32	A0A1I9LP70;Q6DBN2	Probable plastid-lipid-associated protein 5, chloroplastic	PAP5	AT3G26080
0.00523427	0.00540733	0.00570597	0.0103254	0.0109971	0.0111681	17	17	17	62	0	323.31	927	Q9LW57;A0A1I9LQU5;A0A1I9LQU3	Probable plastid-lipid-associated protein 6, chloroplastic	PAP6	AT3G23400
0.000437886	0.000463845	0.000454849	0.000235721	0.000229237	0.000280144	9	9	9	38.9	0	29.725	142	Q941D3;F4K2P2	Probable plastid-lipid-associated protein 8, chloroplastic	PAP8	AT5G19940
0.000236949	0.000239576	0.000231972	0.000456812	0.000491093	0.000459574	11	11	11	52.3	0	66.577	97	Q9M2P7	Probable plastid-lipid-associated protein 9, chloroplastic	PAP9	AT3G58010
			1.38e-05	1.86667e-05	2.575e-05	3	3	3	17.5	0	14.439	21	F4JD01;P42742	Proteasome subunit beta type;Proteasome subunit beta type-1	PBF1	AT3G60820
6.045e-06	5.81333e-06	5.69333e-06	8.76e-06	7.94e-06	8.805e-06	1	1	1	3.5	0.0080187	2.0742	5	A0A1P8BDK4;F4JZG9		TERC	AT5G12130
	2.09667e-06	2.54e-06	2.35e-06	4.05667e-06	4.85e-06	5	2	2	12.2	0	6.3817	13	Q9SRG3	Protein disulfide isomerase-like 1-2	PDI6	AT1G77510
6.01e-05	5.82667e-05	5.30667e-05	4.16667e-05	5.85333e-05	6.91e-05	9	9	9	20	0	62.307	81	Q07356	15-cis-phytoene desaturase, chloroplastic/chromoplastic	PDS	AT4G14210
0.00983211	0.00967422	0.0104884	0.0133742	0.0168027	0.0170206	21	21	21	59.7	0	323.31	1417	P56771	Cytochrome f	PETA
0.00179474	0.00197086	0.00211901	0.00285472	0.00288306	0.00351299	7	7	7	26	0	122.25	301	P56773	Cytochrome b6	PETB
0.00594736	0.00661456	0.00647707	0.00879746	0.00908852	0.0090589	12	12	12	45.9	0	323.31	599	Q9ZR03	Cytochrome b6-f complex iron-sulfur subunit, chloroplastic	PETD	AT4G03280
0.00153864	0.0015479	0.00157946	0.00217684	0.00224243	0.00264574	3	3	3	8.8	0	28.622	210	P56774	Cytochrome b6-f complex subunit 4	PETC
	7.405e-06	2.13e-05		1.55e-05		1	1	1	11.6	0.00038139	3.0388	2	A0A1P8APR2;P11490	Plastocyanin minor isoform, chloroplastic	PETE	AT1G76100
7.63333e-05	7.61e-05	8.65e-05	0.000177734	0.000205664	0.000214978	18	18	12	46.2	0	77.9	171	Q9LD57	Phosphoglycerate kinase 1, chloroplastic	PGK1	AT3G12780
0.000844724	0.00117015	0.00114506	0.00136328	0.00137184	0.00144519	2	2	2	18.8	0	6.4689	58	Q9SL05	Protein PROTON GRADIENT REGULATION 5, chloroplastic	PGR5	AT2G05620
0.00150324	0.00169944	0.00181395	0.00171711	0.00190102	0.00197052	9	9	8	50.9	0	289.89	317	Q8H112;A0A2H1ZEN5	PGR5-like protein 1A, chloroplastic	PGRL1A	AT4G22890
8.25e-05	8.79e-05	7.20693e-05	0.000108495	0.000168053	0.000141903	6	5	5	29.1	0	37.184	59	F4JPU9;Q8GYC7	PGR5-like protein 1B, chloroplastic	PGRL1B	AT4G11960
0.000119281	0.000142561	0.000140618	0.000178584	0.000184766	0.000206288	5	5	5	30.8	0	30.516	54	B3H4M0;F4J037;F4J034;Q9LVZ5;F4J036		PIFI	AT3G15840
9.84e-06	1.68333e-05	1.8e-05	2.34e-05	4.14e-05	4.86667e-05	2	2	2	6.6	0	16.933	14	Q9FVQ4	Plastidal glycolate/glycerate translocator 1, chloroplastic	PLGG1	AT1G32080
2.44667e-05	3.37667e-05	2.94333e-05	6.36333e-05	4.88333e-05	7.12333e-05	3	3	3	11	0	100.84	53	A0A1I9LMR3;Q8H0W1	Chloroplast processing peptidase	PLSP1	AT3G24590
0.000468383	0.000465215	0.000458143	0.00115161	0.00115046	0.00121148	13	13	12	52.3	0	323.31	375	F4KDZ4;Q9ZP05;A0A1P8BBQ0;A8MRP1;B3H560	Malate dehydrogenase;Malate dehydrogenase, glyoxysomal	PMDH2	AT5G09660
0.000293115	0.000327939	0.000341882	0.000485586	0.000533877	0.0004669	16	16	16	34.3	0	63.052	159	Q9S9N6	Photosynthetic NDH subunit of subcomplex B 1, chloroplastic	PNSB1	AT1G15980
0.000283859	0.000307365	0.000278324	0.00039011	0.000413025	0.000416798	15	15	15	45.4	0	212.98	233	Q94AQ8;F4I891;F4I890	Photosynthetic NDH subunit of subcomplex B 2, chloroplastic	PNSB2	AT1G64770
7.93333e-05	6.38667e-05	8.42333e-05	0.00011649	0.000102661	0.000125254	2	2	2	18.1	0	13.556	16	Q9LU21	Photosynthetic NDH subunit of subcomplex B 3, chloroplastic	PNSB3	AT3G16250
6.57667e-05	9.09513e-05	0.000130127	8.81577e-05	0.000122188	0.000125219	4	4	4	23.6	0	21.238	47	Q9FG89	Photosynthetic NDH subunit of subcomplex B 5, chloroplastic	PNSB5	AT5G43750
0.000254516	0.000268852	0.000239428	0.000369458	0.000356632	0.000415999	11	11	11	49.2	0	127.5	137	O80634	Photosynthetic NDH subunit of lumenal location 1, chloroplastic	PNSL1	AT2G39470
0.000337476	0.000394279	0.000378176	0.000470507	0.000619609	0.000675804	5	5	5	30	0	92.082	132	Q9XI73	Photosynthetic NDH subunit of lumenal location 2, chloroplastic	PNSL2	AT1G14150
0.000224365	0.000257357	0.000183749	0.000285201	0.000379354	0.000264649	6	6	6	30.5	0	31.11	79	Q9SGH4	Photosynthetic NDH subunit of lumenal location 3, chloroplastic	PNSL3	AT3G01440
0.000249797	0.000226048	0.000253326	0.000170264	0.000182353	0.000237278	6	6	6	32.8	0	261.23	93	Q9ASS6	Photosynthetic NDH subunit of lumenal location 5, chloroplastic	PNSL5	AT5G13120
0.000393427	0.00046396	0.00043813	0.000356858	0.000366152	0.000382128	10	10	8	27.1	0	91.934	133	F4I2F8;O48741	Protochlorophyllide reductase C, chloroplastic	PORC	AT1G03630
0.000255725	0.000327247	0.000337887	9.2577e-05	7.90333e-05	9.15127e-05	7	5	5	14.2	0	63.926	76	P21218	Protochlorophyllide reductase B, chloroplastic	PORB	AT4G27440;AT5G54190
5.06e-05	7.67333e-05	6.24667e-05	9.22527e-05	0.000106388	9.67063e-05	9	9	9	29.3	0	27.238	70	O23403	PsbP domain-containing protein 1, chloroplastic	PPD1	AT4G15510
		3.55e-06	1.515e-05	1.195e-05	1.38233e-05	1	1	1	5.6	0.00038926	3.2055	6	Q8VY52	PsbP domain-containing protein 2, chloroplastic	PPD2	AT2G28605
0.000107482	0.000134855	0.000137849	0.000214136	0.00026724	0.000250751	6	6	6	43.7	0	102.09	120	Q9S720	PsbP domain-containing protein 3, chloroplastic	PPD3	AT1G76450
2.58e-05	3.67667e-05	4.19333e-05	6.90667e-05	7.56333e-05	6.82333e-05	5	5	5	22.7	0	15.654	31	O49292	PsbP domain-containing protein 4, chloroplastic	PPD4	AT1G77090
5.94333e-05	6.98e-05	6.01333e-05	0.000125911	0.000115252	0.000112896	3	3	3	11.4	0	10.111	38	A0A178U9N5;P82715	PsbP domain-containing protein 5, chloroplastic	PPD5	AT5G11450
0.000116239	0.000110462	9.21053e-05	0.00013433	0.00014832	0.000169268	9	9	9	48.5	0	212.83	94	Q9LXX5	PsbP domain-containing protein 6, chloroplastic	PPD6	AT3G56650
	7.17e-06	7.8e-06	1.27333e-05	1.44667e-05	1.30767e-05	4	4	4	14.6	0	6.041	16	F4J7A7;A0A1I9LQE7	PsbP domain-containing protein 7, chloroplastic	PPD7	AT3G05410
				4.94e-06	7.065e-06	1	1	1	4.2	0.0068004	2.1839	5	A0A1P8BAD5;A0A1P8BAE0;Q9FFZ1	Pheophytinase, chloroplastic	PPH	AT5G13800
4.67e-05	5.00667e-05	4.7e-05	2.33e-05	3.36333e-05	3.92667e-05	2	2	2	8.2	0	18.341	35	P49599	Protein phosphatase 2C 57	TAP38	AT4G27800
0.000229202	0.000250563	0.000258821	0.000405565	0.000457912	0.000405407	12	12	12	46.5	0	97.966	169	P82538	PsbP-like protein 1, chloroplastic	PPL1	AT3G55330
0.000336428	0.000371502	0.000313661	0.000376911	0.000372221	0.000415713	23	23	23	43.2	0	163.45	295	P55826	Protoporphyrinogen oxidase 1, chloroplastic	PPOX1	AT4G01690
6.48e-06	6.47333e-06	2.12e-06	1.413e-05	2.546e-05	3.22e-05	6	6	6	18.3	0	36.909	26	Q8S9J1;A0A1P8BE58;A0A1P8BE27	Protoporphyrinogen oxidase 2, chloroplastic/mitochondrial	PPOX2	AT5G14220
4.97667e-05	4.86e-05	4.53333e-05	0.000101773	0.000117578	0.000104586	7	7	7	38	0	40.275	44	Q949U7	Peroxiredoxin-2E, chloroplastic	PRXIIE	AT3G52960
0.00964972	0.0101924	0.00952266	0.00764896	0.00762248	0.00782042	16	16	16	19.5	0	165.25	763	P56766	Photosystem I P700 chlorophyll a apoprotein A1	PSAA
0.0184709	0.0207473	0.0207348	0.0147415	0.0151332	0.0160298	15	15	15	25.1	0	323.31	1287	P56767	Photosystem I P700 chlorophyll a apoprotein A2	PSAB
0.0152455	0.0176473	0.0182454	0.0104518	0.0122546	0.0118735	5	5	5	64.2	0	269.91	470	P62090	Photosystem I iron-sulfur center	PSAC
0.0397528	0.0421745	0.0436626	0.0309862	0.032014	0.0311942	20	20	20	68.6	0	323.31	1833	Q9SA56;Q9S7H1	Photosystem I reaction center subunit II-2, chloroplastic;Photosystem I reaction center subunit II-1, chloroplastic	PSAD	AT1G03130;AT4G02770
0.0428186	0.0450019	0.0446462	0.0299428	0.0274301	0.0285093	8	8	6	51.7	0	323.31	708	Q9S831	Photosystem I reaction center subunit IV A, chloroplastic	PSAE1	AT4G28750
0.00793045	0.00997924	0.00923523	0.00897426	0.00810006	0.00815754	7	5	5	57.2	0	323.31	248	Q9S714	Photosystem I reaction center subunit IV B, chloroplastic	PSAE2	AT2G20260
0.0286419	0.0311129	0.030832	0.0228321	0.0255308	0.0263648	18	18	18	48	0	92.465	895	Q9SHE8	Photosystem I reaction center subunit III, chloroplastic	PSAF	AT1G31330
0.00793772	0.00992477	0.00934966	0.00722558	0.00747577	0.00746553	6	6	6	19.4	0	28.537	207	Q9S7N7	Photosystem I reaction center subunit V, chloroplastic	PSAG	AT1G55670
0.00318342	0.00336829	0.00338116	0.00306484	0.00280835	0.00334879	3	3	3	31	0	164.93	345	Q9SUI7;Q9SUI6	Photosystem I reaction center subunit VI-1, chloroplastic;Photosystem I reaction center subunit VI-2, chloroplastic	PSAH	AT1G52230;AT3G16140
0.00567668	0.005824	0.00527968	0.0047628	0.00424899	0.00453807	2	2	2	7.7	0	8.7627	98	Q9SUI5	Photosystem I reaction center subunit psaK, chloroplastic	PSAK	AT1G30380
0.0164141	0.0165272	0.0156502	0.0131616	0.0130613	0.013282	7	7	7	33.8	0	124.36	665	A0A1P8B6D0;Q9SUI4	Photosystem I reaction center subunit XI, chloroplastic	PSAL	AT4G12800
0.0228634	0.0255385	0.0248618	0.0180325	0.0177695	0.0188229	12	12	12	36.8	0	323.31	894	P49107	Photosystem I reaction center subunit N, chloroplastic	PSAN	AT5G64040
0.000151174	0.000399039	0.000680905	4.895e-05	0.00045589	0.000333154	2	2	2	17.9	0	41.183	49	Q949Q5	Photosystem I subunit O	PSAO	AT1G08380
0.000983891	0.000878841	0.00112937	0.00104562	0.000959553	0.00134951	6	6	6	35.6	0	87.193	248	Q9LR64	Photosystem II repair protein PSB27-H1, chloroplastic	PSB27-1	AT1G03600
1.17e-05	1.08967e-05	1.61333e-05	1.94333e-05	2.26333e-05	2.625e-05	2	2	2	19.3	0	4.1559	3	A0A1P8ASY3;Q9ZVZ9	Photosystem II D1 precursor processing protein PSB27-H2, chloroplastic	PSB27-2	AT1G05385
0.000149069	0.000138887	0.000150434	0.000358957	0.000339891	0.000330702	2	2	2	11.6	0	42.262	37	F4JM05;Q8W0Y8	Photosystem II reaction center Psb28 protein;Photosystem II reaction center PSB28 protein, chloroplastic	PSB28	AT4G28660
0.0288248	0.0288896	0.0287518	0.0298665	0.0300519	0.0292419	10	10	10	24.9	0	289.08	705	P83755	Photosystem II protein D1	PSBA (D1)
0.0529768	0.0566048	0.0610018	0.0496572	0.062229	0.0638555	26	26	26	43.1	0	323.31	3917	P56777	Photosystem II CP47 reaction center protein	PSBB (CP47)
0.0601409	0.0619669	0.0604883	0.0636229	0.0583307	0.0543313	23	23	23	33.2	0	323.31	2645	P56778	Photosystem II CP43 reaction center protein	PSBC (CP43)
0.0605833	0.0588166	0.0562234	0.0633559	0.0612124	0.0486268	12	12	12	31.2	0	323.31	955	P56761	Photosystem II D2 protein	PSBD (D2)
0.100359	0.0911357	0.0962503	0.101057	0.0979976	0.0966444	5	5	5	48.2	0	323.31	1392	P56779	Cytochrome b559 subunit alpha	PSBE
0.0239767	0.0241416	0.0232961	0.0234177	0.0220954	0.0227395	2	2	2	30.8	0	41.904	158	P62095	Cytochrome b559 subunit beta	PSBF
0.129383	0.111709	0.103399	0.121007	0.107096	0.119653	3	3	3	23.3	0	12.984	292	P56780	Photosystem II reaction center protein H	PSBH
0.0890877	0.0894811	0.0882659	0.0871682	0.0853141	0.0859	28	28	13	68.1	0	323.31	2957	P23321	Oxygen-evolving enhancer protein 1-1, chloroplastic	PSBO1	AT5G66570
0.00715163	0.00852956	0.00894262	0.00759632	0.00862364	0.00905966	25	10	10	62.2	0	323.31	668	Q9S841	Oxygen-evolving enhancer protein 1-2, chloroplastic	PSBO2	AT3G50820
0.034197	0.0375203	0.0399781	0.030794	0.0368433	0.0397089	15	15	15	50.6	0	323.31	1489	Q42029	Oxygen-evolving enhancer protein 2-1, chloroplastic	PSBP1	AT1G06680
0.0309305	0.0312549	0.0316742	0.0332657	0.0350481	0.0343482	20	20	18	50.9	0	323.31	1597	Q9XFT3	Oxygen-evolving enhancer protein 3-1, chloroplastic	PSBQ1	AT4G21280
0.0125198	0.0129123	0.01294	0.00717932	0.00717894	0.00747799	17	15	15	53	0	323.31	664	Q41932	Oxygen-evolving enhancer protein 3-2, chloroplastic	PSBQ2	AT4G05180
0.0047834	0.00481507	0.00821948	0.00758682	0.00441532	0.00424344	5	5	5	35	0	70.661	145	P27202	Photosystem II 10 kDa polypeptide, chloroplastic	PSBR	AT1G79040
0.0146212	0.0158291	0.0159002	0.0295613	0.0304215	0.0309072	11	11	11	34	0	201.47	863	Q9XF91;F4IEG8	Photosystem II 22 kDa protein, chloroplastic	PSBS	AT1G44575
0.000436519	0.000398342	0.000374845	0.000381773	0.000389958	0.000344612	2	2	2	9.1	0	11.975	85	A0A1I9LS90;Q39195	Photosystem II 5 kDa protein, chloroplastic	PSBT	AT3G21055
8.71427e-05	0.000260414	0.000271867	0.000477076	0.00049811	0.000494568	2	2	2	23	0	7.4026	45	Q9LER7	50S ribosomal protein 5, chloroplastic	PSRP5	AT3G56910
7.8e-05	8.76657e-05	0.000154361	0.000155637	0.000337022	0.000340453	4	4	4	37.2	0	6.6888	20	A0A1P8BCP6;Q9FKP0	50S ribosomal protein 6, chloroplastic	PSRP6	AT5G17870
1.95333e-05	2.34e-05	2.26333e-05	2.26333e-05	2.27e-05	1.92e-05	5	5	5	20.8	0	23.721	24	F4KGX7;P37271	Phytoene synthase, chloroplastic	PSY	AT5G17230
6.15333e-05	6.85667e-05	6.41333e-05	0.000129257	0.000185944	0.000186872	15	15	15	50	0	323.31	103	A0A1P8B4I3;A1A6M1		PTAC5	AT4G13670
2.55e-05	5.21e-05		8.37e-05	7.66e-05	7.855e-05	3	1	1	30	0	4.9414	8	Q9LD28;O81826;Q9C681	Histone H2A.6;Probable histone H2A.3;Probable histone H2A.1	RAT5	AT5G54640
0.000499286	0.000550265	0.000563091	0.00125773	0.00131513	0.0012302	20	20	20	42.4	0	148.09	357	O03042	Ribulose bisphosphate carboxylase large chain	RBCL
0.00016725	0.000203231	0.000207496	0.000721725	0.000735694	0.000658741	12	7	7	56.1	0	167.67	195	P10795	Ribulose bisphosphate carboxylase small chain 1A, chloroplastic	RBCS-1A	AT1G67090
1.515e-05	1.34667e-05	1.59e-05	4.76333e-05	4.79333e-05	4.65e-05	10	2	2	55.8	0	13.626	28	P10796	Ribulose bisphosphate carboxylase small chain 1B, chloroplastic	RBCS-1B	AT5G38430
0.000592678	0.000613427	0.000575599	0.00215491	0.00224226	0.0021909	13	13	5	56.4	0	168.75	279	P10798;P10797;F4KA76;B3H5S2	Ribulose bisphosphate carboxylase small chain 3B, chloroplastic;Ribulose bisphosphate carboxylase small chain 2B, chloroplastic;Ribulose bisphosphate carboxylase small chain	RBCS-2B;RBCS-3B	AT5G38410;AT5G38420
2.47e-05	1.98333e-05	3.04333e-05	8.72113e-05	9.42877e-05	0.000104342	6	4	4	44.4	0	13.138	52	Q03251;F4JVC0;F4JVC1;F4JVB9	Glycine-rich RNA-binding protein 8	CCR1;RBG8	AT4G39260
0.0123072	0.0125019	0.0129939	0.0444865	0.0436412	0.044444	43	43	43	75.5	0	323.31	3734	P10896;F4IVZ7	Ribulose bisphosphate carboxylase/oxygenase activase, chloroplastic	RCA	AT2G39730
7.35333e-06	8.27e-06	1.34667e-05	9.66333e-06	9.62e-06	1.42333e-05	1	1	1	4.6	0	4.8574	9	F4IX28;F4IX26;P34791	Peptidyl-prolyl cis-trans isomerase;Peptidyl-prolyl cis-trans isomerase CYP20-3, chloroplastic	ROC4	AT3G62030
3.61e-06	3.93e-06	4.04e-06			9.05e-06	1	1	1	6.9	0	7.361	10	Q9S726	Probable ribose-5-phosphate isomerase 3, chloroplastic	RPI3	AT3G04790
0.000685132	0.000685912	0.000711903	0.00129268	0.00137838	0.00140331	11	11	11	36.4	0	276.21	238	Q9LY66;F4J296	50S ribosomal protein L1, chloroplastic;Ribosomal protein	RPL1	AT3G63490
0.000253036	0.000332336	0.000353946	0.000669787	0.000795112	0.00074584	6	6	6	26.8	0	323.31	85	Q9FY50	50S ribosomal protein L10, chloroplastic	RPL10	AT5G13510
0.000540639	0.000443613	0.000505328	0.000965615	0.00117129	0.00113334	9	9	9	47.7	0	323.31	209	Q9MAP3	50S ribosomal protein L11, chloroplastic	RPL11	AT1G32990
0.000396465	0.000439348	0.0004512	0.001212	0.0011284	0.00123735	7	7	7	24.1	0	78.948	172	P36212;P36210	50S ribosomal protein L12-3, chloroplastic;50S ribosomal protein L12-1, chloroplastic	RPL12A;RPL12C	AT3G27830;AT3G27850
9.38667e-06	1.09267e-05	1.29333e-05	1.73333e-05	1.266e-05	1.4125e-05	2	2	2	12	0	13.854	15	Q9SYL9	50S ribosomal protein L13, chloroplastic	RPL13	AT1G78630
0.000340463	0.000523291	0.000510294	0.00103587	0.000999577	0.000959132	5	5	5	59	0	88.817	143	P56792	50S ribosomal protein L14, chloroplastic	RPL14
0.000427732	0.000518953	0.000500385	0.000909651	0.00108125	0.00108186	14	14	14	44	0	271.43	241	P25873	50S ribosomal protein L15, chloroplastic	RPL15	AT3G25920
0.00103104	0.00101789	0.00105806	0.00220265	0.00213537	0.00204491	5	5	5	48.1	0	36.567	144	P56793	50S ribosomal protein L16, chloroplastic	RPL16	AT2G28830
0.000205844	0.000252279	0.000241607	0.00041086	0.0003862	0.000337952	5	5	5	20.9	0	13.181	58	Q9M385	50S ribosomal protein L17, chloroplastic	RPL17	AT3G54210
0.000135925	0.000161227	0.000160047	0.000253509	0.000267881	0.00029308	4	4	4	22.9	0	213.5	46	Q9SX68	50S ribosomal protein L18, chloroplastic	RPL18	AT1G48350
0.000257564	0.000304125	0.000297124	0.000530319	0.000515396	0.000557052	5	5	5	34.1	0	94.682	98	P51412	50S ribosomal protein L21, chloroplastic	RPL21	AT1G35680
		3.66e-05	3.53667e-05	3.62e-05	5.25e-05	1	1	1	6.9	0.00038565	3.1268	4	P56795	50S ribosomal protein L22, chloroplastic	rpl22
0.000145799	9.84607e-05	0.0001309	0.00028692	0.000246714	0.000248722	2	2	2	23.7	0	185.22	108	P61845	50S ribosomal protein L23, chloroplastic	RPL23-A
0.000132701	0.000155798	0.0001452	0.000223088	0.000227611	0.000180959	4	4	4	19.2	0	11.269	24	P92959	50S ribosomal protein L24, chloroplastic	RPL24	AT5G54600
0.000500956	0.000514408	0.00051727	0.000990532	0.00101217	0.000947915	4	4	4	26.3	0	11.085	62	Q9FLN4	50S ribosomal protein L27, chloroplastic	RPL27	AT5G40950
0.000694251	0.000513605	0.000596338	0.00115705	0.00123629	0.00115798	7	7	7	32.4	0	126.96	153	Q9FJP3	50S ribosomal protein L29, chloroplastic	RPL29	AT5G65220
0.00034398	0.000400807	0.000415241	0.000797654	0.000807396	0.000788464	8	8	8	38	0	71.452	124	P56791	50S ribosomal protein L2, chloroplastic	RPL2-A
0.000238182	0.000217202	0.0002002	0.000391608	0.000406839	0.000344931	6	6	6	48.6	0	28.366	98	Q9FWS4	50S ribosomal protein L31, chloroplastic	RPL31	AT1G75350
			0.000121731	0.000204619	0.000210389	1	1	1	18.2	0	4.6946	19	P56796	50S ribosomal protein L33, chloroplastic	rpl33
0.000701758	0.000701605	0.000673605	0.00132237	0.00132193	0.00139304	16	16	16	53.5	0	323.31	306	Q9SKX4	50S ribosomal protein L3-1, chloroplastic	RPL3A	AT2G43030
0.000456623	0.000512949	0.000591344	0.000772945	0.000854431	0.00108731	9	9	9	39.2	0	30.733	145	Q2V4Q4;Q3EDH2;O50061	50S ribosomal protein L4, chloroplastic	RPL4	AT1G07320
0.000317351	0.000336001	0.000342397	0.000725772	0.000687598	0.000736106	11	11	11	49.2	0	256.97	242	O04603	50S ribosomal protein L5, chloroplastic	RPL5	AT4G01310
0.000848646	0.000842165	0.000869233	0.00168235	0.00182598	0.00192868	17	17	17	64.6	0	153.54	356	O23049	50S ribosomal protein L6, chloroplastic	RPL6	AT1G05190
0.000720046	0.00077279	0.000779179	0.00177125	0.00171806	0.0018923	11	11	11	50.3	0	69.613	217	P25864	50S ribosomal protein L9, chloroplastic	RPL9	AT3G44890
0.000101469	0.000104247	8.01e-05	0.000131962	0.000126587	0.000136521	6	6	6	16.7	0	38.496	68	P56762	DNA-directed RNA polymerase subunit alpha	rpoA
3.83333e-05	4.66667e-05	7.055e-05	0.000140099	0.00012959	0.00012852	3	3	3	15.7	0	7.2143	29	Q9LK61	30S ribosomal protein S10, chloroplastic	RPS10	AT3G13120
0.000677858	0.000686944	0.000672588	0.00126115	0.00121639	0.0012085	6	6	6	29.7	0	113.79	93	P56802	30S ribosomal protein S11, chloroplastic	RPS11
0.000207436	0.000186983	0.000253728	0.000366676	0.000486822	0.000421173	3	3	3	15.4	0	5.0151	26	P62126	30S ribosomal protein S12, chloroplastic	rps12-A
0.000482246	0.00047068	0.000479496	0.000977485	0.000984297	0.000952292	13	13	13	49.7	0	122.34	178	P42732	30S ribosomal protein S13, chloroplastic	RPS13	AT5G14320
1.66e-05	1.645e-05	2.57167e-05	3.88e-05	3.42333e-05	6e-05	3	3	3	26	0	4.6693	6	P56804	30S ribosomal protein S14, chloroplastic	rps14
0.000313734	0.000421705	0.000426797	0.000537194	0.000791437	0.000835379	6	6	6	56.8	0	113.48	83	P56805	30S ribosomal protein S15, chloroplastic	RPS15
0.000362687	0.000368153	0.000358634	0.000801926	0.000798778	0.000800492	5	5	5	32.9	0	28.273	129	P16180	30S ribosomal protein S17, chloroplastic	RPS17	AT1G79850
0.000740617	0.000774963	0.000730507	0.00142015	0.00149025	0.00150308	6	6	6	42.6	0	66.315	96	P56807	30S ribosomal protein S18, chloroplastic	RPS18
0.000194369	0.000189266	0.000214636	0.000280684	0.000378029	0.000410818	3	3	3	23.9	0	20.685	27	P56808	30S ribosomal protein S19, chloroplastic	RPS19
0.000172027	0.000172053	0.000164073	0.000320079	0.000357812	0.000326465	8	8	8	37.3	0	48.08	119	P56797	30S ribosomal protein S2, chloroplastic	RPS2
0.000396917	0.000415	0.000391527	0.000899108	0.000879462	0.000830434	6	6	6	17.8	0	33.701	78	Q9ASV6	30S ribosomal protein S20, chloroplastic	RPS20	AT3G15190
0.00048438	0.000554023	0.000454575	0.000830142	0.000944814	0.00113335	14	14	14	47.7	0	200.6	257	P56798	30S ribosomal protein S3, chloroplastic	RPS3
0.00039031	0.000458308	0.000426916	0.00073233	0.000793082	0.000787958	7	7	7	33.8	0	24.85	115	P56799	30S ribosomal protein S4, chloroplastic	RPS4
0.000424179	0.000418729	0.000464214	0.000576777	0.000722558	0.000759429	11	11	11	35.6	0	117.65	191	P93014	30S ribosomal protein S5, chloroplastic	RPS5	AT2G33800
0.000273866	0.000217767	0.000121221	0.000316793	0.000380415	0.000402929	2	2	2	11.7	0	7.9224	13	A0A1P8AV66;Q8VY91	30S ribosomal protein S6 alpha, chloroplastic	RPS6	AT1G64510
	1.01e-05		1.91667e-05	2.17e-05	1.55e-05	1	1	1	10.8	0	4.4677	2	A0A2P2CLF5;P92557	Ribosomal protein S7, mitochondrial	RPS7	AT2G07696
0.000535653	0.0004557	0.000418987	0.000884185	0.000856826	0.000887445	7	7	7	43.2	0	34.839	91	P61841	30S ribosomal protein S7, chloroplastic	rps7-A
7.47333e-05	0.000120652	0.000129398	0.000215136	0.00022796	0.000236275	7	7	7	51.5	0	36.442	35	P56801	30S ribosomal protein S8, chloroplastic	RPS8
0.000190399	0.000181596	0.000186393	0.000308767	0.000283509	0.000298067	3	3	3	18.3	0	11.996	47	Q9XJ27	30S ribosomal protein S9, chloroplastic	RPS9	AT1G74970
7e-05	6.45e-05	7.14e-05	9.94353e-05	9.9452e-05	7.8068e-05	8	8	8	18	0	89.107	57	Q38885	Preprotein translocase subunit SCY1, chloroplastic	SCY1	AT2G18710
8.28e-05	8.91667e-05	9.08803e-05	0.000173294	0.000158199	0.000194885	30	30	30	33.4	0	323.31	338	A0A1P8B485;Q9SYI0;F4JG57	Protein translocase subunit SECA1, chloroplastic;Protein translocase subunit SecA	SECA1	AT4G01800
0.00020951	0.000207454	0.0001918	0.000602567	0.000590113	0.000572505	22	22	22	50.9	0	314.61	406	Q9SZJ5	Serine hydroxymethyltransferase 1, mitochondrial	SHM1	AT4G37930
5.02333e-05	3.11e-05	2.89667e-05	0.000170809	0.00011501	0.000161042	11	11	11	22.9	0	57.537	133	Q9C9C0;A0A1P8AUG2	Serine protease SPPA, chloroplastic	SPPA	AT1G73990
3.44e-05	3.47333e-05	3.49333e-05	0.000169944	0.000177555	0.000179787	9	9	9	21.3	0	263.89	131	Q9FNF2	Starch synthase 1, chloroplastic/amyloplastic	SS1	AT5G24300
5.695e-06	5.52e-06	3.835e-06	0.000165612	0.000155717	0.000145185	13	13	13	22.6	0	62.561	135	Q9MAC8	Starch synthase 2, chloroplastic/amyloplastic	SS2	AT3G01180
1.54333e-06	2.575e-06	2.20667e-06	2.89333e-06	5.84e-06	4.64e-06	5	5	5	6.1	0	11.487	13	F4IAG1;F4IAG2	Starch synthase 3, chloroplastic/amyloplastic	SS3	AT1G11720
			3.7e-06	3.64667e-06	3.2e-06	2	2	2	2.5	0	6.8261	13	Q0WVX5	Probable starch synthase 4, chloroplastic/amyloplastic	SS4	AT4G18240
6.81e-06	8.68667e-06	7.95667e-06	2.95e-05	2.51e-05	3.54e-05	4	4	3	15.7	0	27.901	47	F4IS32;O22832	Acyl-[acyl-carrier-protein] desaturase;Acyl-[acyl-carrier-protein] desaturase 7, chloroplastic	FAB2;S-ACP-DES1;S-ACP-DES5;SSI2	AT2G43710;AT3G02630
0.000167703	0.000161875	0.000169124	9.30453e-05	0.00011793	9.69127e-05	10	10	10	17.8	0	21.276	53	Q9S713	Serine/threonine-protein kinase STN7, chloroplastic	STN7	AT1G68830
8.7008e-05	0.000103315	0.00011764	0.000145708	0.00017214	0.0001852	15	15	15	32.5	0	37.363	127	Q9LZV4	Serine/threonine-protein kinase STN8, chloroplastic	STN8	AT5G01920
0.000303919	0.00031433	0.000288345	0.000314367	0.00033428	0.000334801	6	6	6	37.9	0	40.256	83	Q9SR92	Rhodanese-like domain-containing protein 10	STR10	AT3G08920
0.000176296	0.000205603	0.00020532	0.00016736	0.000191928	0.000210967	4	4	4	23.3	0	38.184	48	Q0WWT7	Rhodanese-like domain-containing protein 11, chloroplastic	STR11	AT4G24750
0.00164773	0.00179226	0.00118441	0.00236164	0.0024376	0.00246077	17	17	17	22.7	0	323.31	390	A0A1P8B8J7;Q9M158	Rhodanese-like domain-containing protein 4, chloroplastic	TROL	AT4G01050
0.000764128	0.000881153	0.000851005	0.000563985	0.000606564	0.00064466	8	8	8	47.4	0	120.89	186	O48529	Rhodanese-like domain-containing protein 9, chloroplastic	STR9	AT2G42220
0.000442981	0.000408048	0.000370732	0.000344942	0.000330069	0.000346716	7	7	7	38.4	0	34.3	115	Q9FEC1		OHP2	AT1G34000
5.41e-05	7.17667e-05	7.56333e-05	0.000174246	0.000121766	0.000183824	8	8	8	29.8	0	71.982	68	Q9M236;F4IZ56			AT3G43540
0.000128224	0.000160594	0.000156696	0.000220166	0.000190217	0.000191743	10	10	10	27.8	0	47.219	96	Q9STS7		LCNP	AT3G47860
0.043534	0.0446673	0.0449725	0.0317635	0.0385406	0.0379307	9	9	9	27.5	0	323.31	1209	Q9SY97		LHCA3	AT1G61520
6.02567e-05	0.000180794	0.000204416	0.00022689	0.000224566	0.000230295	2	2	2	14.4	0	19.321	25	Q9T0H1		T6G15.50	AT4G13500
0.0053089	0.00566101	0.00579909	0.00488915	0.005124	0.00534642	41	41	41	65.9	0	323.31	1356	Q9STF2		PTAC16	AT3G46780
3.44e-06	2.49333e-06	1.48e-06	3.485e-06	3.50667e-06	4.17e-06	3	3	3	6.7	0	4.4493	7	Q9M024	Thylakoid ADP,ATP carrier protein, chloroplastic	TAAC	AT5G01500
4.66e-05	3.23333e-05	3.58e-05	3.29667e-05	4.48333e-05	4.29667e-05	2	2	2	15.6	0.0039104	2.5094	3	Q9LKU2	Sec-independent protein translocase protein TATA, chloroplastic	TATA	AT5G28750
0.000157108	0.000196685	0.000179914	0.000234802	0.000209422	0.000209938	5	5	5	28.5	0	84.949	61	Q9XH75	Sec-independent protein translocase protein TATB, chloroplastic	TATB	AT5G52440
4.3e-05	4.44667e-05	3.15e-05	7.07333e-05	6.05667e-05	6.00333e-05	1	1	1	3.2	0.0018295	2.7144	28	Q9SJV5	Sec-independent protein translocase protein TATC, chloroplastic	TATC	AT2G01110
0.000891538	0.000992473	0.000941494	0.00145145	0.00154424	0.00151746	9	9	9	22	0	170.23	244	Q9SKT0	Protein THYLAKOID FORMATION 1, chloroplastic	THF1	AT2G20890
9.7608e-05	0.00011458	0.000126796	0.000359572	0.000407214	0.000417568	43	43	43	46	0	323.31	485	Q8LPR9	Protein TIC110, chloroplastic	TIC110	AT1G06950
8.05843e-05	8.12333e-05	9.04333e-05	0.000270412	0.000272349	0.00027688	14	14	14	30.8	0	102.48	171	Q9SK50	Protein TIC 55, chloroplastic	TIC55	AT2G24820
0.00101285	0.00102158	0.000945372	0.00136216	0.00136627	0.00158185	27	27	27	61.9	0	323.31	579	Q8H0U5	Protein TIC 62, chloroplastic	TIC62	AT3G18890
5.68333e-05	6.75e-05	6.70667e-05	0.000186526	0.000208536	0.000227467	29	29	29	52.3	0	266.62	258	Q8S9L5	Trigger factor-like protein TIG, Chloroplastic	TIG	AT5G55220
0.00164517	0.00169117	0.00167744	0.00196878	0.00216508	0.00216015	20	20	20	80.6	0	323.31	488	A0A1P8B8W6;A0A1P8B8Y3;P82281	Thylakoid lumenal 29 kDa protein, chloroplastic	TL29	AT4G09010
0.000389106	0.000375923	0.00046623	0.000934093	0.000863418	0.000827076	3	3	3	7.4	0	55.252	49	A0A219HYB6;A0A219HZH3;A0A219I0W9;Q9ZSR7	Triose phosphate/phosphate translocator TPT, chloroplastic	TPT	AT5G46110
0.000664645	0.000798522	0.000840285	0.00213211	0.00233411	0.00234942	20	20	20	54.8	0	323.31	697	P17745	Elongation factor Tu, chloroplastic	TUFA	AT4G20360
5.89667e-05	6.19333e-05	6.34333e-05	9.17693e-05	0.000100818	0.000101923	14	14	14	34.4	0	46.009	103	Q39249	Violaxanthin de-epoxidase, chloroplastic	VDE1	AT1G08550
0.000196041	0.000180152	0.00014578	0.000264526	0.000248508	0.000217679	12	12	12	56.8	0	67.209	103	A0A178W0D3;O80796	Membrane-associated protein VIPP1, chloroplastic	VIPP1	AT1G65260
4.93667e-05	5.31667e-05	4.34333e-05	0.00016403	0.000190792	0.000145887	10	10	10	29.3	0	89.229	126	Q94FY7	Tocopherol cyclase, chloroplastic	VTE1	AT4G32770
0.000313426	0.000324742	0.000333556	0.000885539	0.000890801	0.000916566	8	8	8	26.6	0	323.31	248	Q9LY74	2-methyl-6-phytyl-1,4-hydroquinone methyltransferase, chloroplastic	VTE3	AT3G63410
0.00120964	0.00111578	0.00112126	0.00190939	0.00195534	0.00189636	4	4	4	11.4	0	323.31	185	O64835		YCF37	AT2G23670
0.000879314	0.000948981	0.000889894	0.00134086	0.00137451	0.00136747	4	4	4	14.1	0	16.335	116	P56788	Photosystem I assembly protein Ycf4	YCF4
1.4945e-06	5.98667e-06	5.84e-06	1.69e-05	3.13667e-05	2.56333e-05	8	8	8	20.8	0	30.055	39	Q38893	Zeta-carotene desaturase, chloroplastic/chromoplastic	ZDS1	AT3G04870
0.000212693	0.000190565	0.000204277	0.000250125	0.000277954	0.000282579	23	23	23	32.8	0	128.24	255	Q9FGC7	Zeaxanthin epoxidase, chloroplastic	ZEP	AT5G67030
8.05333e-05	8.92683e-05	9.15e-05	0.000169366	0.000180653	0.000227345	15	15	15	48.7	0	108.51	143	Q94BS2		MET1	AT1G55480
0.00122833	0.00182639	0.00166612	0.00177937	0.0014826	0.00168638	9	9	9	39.8	0	292.71	240	A0A1P8B5H3;O22773;A0A1P8B5G9	Thylakoid lumenal 16.5 kDa protein, chloroplastic	MPH2	AT4G02530
4.45333e-05	3.41e-05	4.17e-05	4.64667e-05	4.86667e-05	5.75e-05	6	6	6	42.4	0	29.345	28	O22160	Thylakoid lumenal 15 kDa protein 1, chloroplastic	TL15A	AT2G44920
0.000250625	0.000264496	0.000280106	0.000463494	0.00041574	0.000517571	6	6	6	43.6	0	106.65	117	O48737	Thioredoxin M1, chloroplastic	TRXM1	AT1G03680
1.90667e-05	2.63333e-05	4.36333e-05	3.87333e-05	4.67e-05	4.95e-05	7	7	7	29.2	0	32.75	28	P33207	3-oxoacyl-[acyl-carrier-protein] reductase, chloroplastic	At1g24360	AT1G24360
7.22333e-05	9.2022e-05	0.000102918	0.000117086	0.000113352	0.000113977	6	6	6	40.2	0	110.12	43	P82658	Thylakoid lumenal 19 kDa protein, chloroplastic	TL19	AT3G63540
6.14667e-05	5.39667e-05	5.2e-05	0.000354191	0.000247486	0.000256558	9	9	9	33.2	0	128.93	72	Q0WPT7	Uncharacterized methyltransferase At2g41040, chloroplastic	At2g41040	AT2G41040
4.55e-06	3.70333e-06	3.4e-06	1.465e-05	4.24333e-05	1.44267e-05	2	2	2	6.4	0	10.033	11	Q6DYE4	Uncharacterized protein At1g26090, chloroplastic	At1g26090	AT1G26090
0.000444014	0.000495504	0.000524981	0.000950775	0.000954227	0.000915627	16	16	16	54.6	0	156.26	275	Q8H124	Uncharacterized protein At2g34460, chloroplastic	At2g34460	AT2G34460
8.66e-05	6.52333e-05	5.54e-05	0.000147269	0.000169239	0.000184385	4	4	4	30.4	0	71.718	47	Q8L9M8		At1g33810	AT1G33810
2.06e-05	2.79e-05	3.43e-05	0.000124315	0.000111958	8.82777e-05	4	4	4	18	0	13.272	30	Q8LBV4	Uncharacterized methyltransferase At1g78140, chloroplastic	At1g78140	AT1G78140
5.77e-06	5.14e-06	6.46e-06	3.06e-05		2.92533e-05	2	2	2	8.9	0	3.9835	11	Q8LCT3	Thioredoxin-like 2-2, chloroplastic	TRL22	AT4G29670
0.000355178	0.00037186	0.000329672	0.000707908	0.000789038	0.000869534	7	7	7	44.3	0	313.42	182	Q8LDV3	Uncharacterized protein At4g13200, chloroplastic	At4g13200	AT4G13200
4.12333e-05	4.54e-05	4.92667e-05	0.000155818	0.000151903	0.000174142	16	16	16	28.2	0	218.13	227	Q8RWG1;A0A1P8B7P6	Uncharacterized aarF domain-containing protein kinase At4g31390, chloroplastic	PGR6	AT4G31390
2.14667e-05	6.62667e-05	6.60667e-05	4.82333e-05	0.000157612	0.000152432	9	2	2	41.3	0	244.6	24	Q8W463	50S ribosomal protein L19-1, chloroplastic	RPL19-1	AT4G17560
0.000111623	9.53193e-05	0.000106645	0.000341924	0.000314206	0.000304799	13	13	13	39.7	0	97.719	170	Q8W593	Probable lactoylglutathione lyase, chloroplast	LGUC	AT1G67280
0.000263749	0.000151768	0.000226103	0.000321732	0.000327904	0.000199693	5	5	5	30.8	0	45.272	73	Q94A65	Rhodanese-like domain-containing protein 14, chloroplastic	STR14	AT4G27700
1.86033e-05	3.30667e-05	3.23333e-05	0.000180574	0.000226828	0.000290464	12	12	12	49.9	0	161.98	158	Q94A68	Uncharacterized oxidoreductase At1g06690, chloroplastic	At1g06690	AT1G06690
1.44e-05	1.85667e-05	1.54333e-05	4.49333e-05	5.50667e-05	5.19333e-05	6	6	6	11.1	0	18.023	59	Q94BU1	Uncharacterized aarF domain-containing protein kinase At1g71810, chloroplastic	At1g71810	AT1G71810
2.56e-05	3.11333e-05	2.48333e-05	0.000129623	0.000124119	0.000116909	15	15	15	51.4	0	295.82	134	Q9AST9;A0A1P8ATD8		At1g73110	AT1G73110
2.00333e-05	2.22e-05	2.48667e-05	0.000155471	0.000162021	0.000140429	16	16	16	43	0	224.12	169	Q9ASX5	Uncharacterized aarF domain-containing protein kinase At5g05200, chloroplastic	At5g05200	AT5G05200
1.145e-05	1.29e-05	1.07767e-05	3.35e-05	4.08667e-05	6.71333e-05	7	3	3	39.2	0	20.821	43	Q9C5R8;A0A1P8BD74	2-Cys peroxiredoxin BAS1-like, chloroplastic	BAS1B	AT5G06290
0.00255884	0.0027629	0.00285079	0.00181036	0.00149933	0.00164695	5	5	5	24	0	93.968	110	Q9FPH2		AT5g02160	AT5G02160
0.00015295	0.000176044	0.0001859	0.000561896	0.000581188	0.000596435	11	11	11	32.1	0	129.76	119	Q9FVR6	Uncharacterized protein At1g32220, chloroplastic	At1g32220	AT1G32220
3.59e-06	4.63e-06	3.85e-06	8.12e-06	1.31e-05	1.04e-05	1	1	1	8.1	0.00038358	3.0933	1	Q9LVV5	Thylakoid lumenal 15.0 kDa protein 2, chloroplastic	TL15B	AT5G52970
4.35e-06	5.45333e-06	3.70667e-06	1.54467e-05	3.15667e-05	2.28333e-05	7	7	7	14.8	0	11.786	14	Q9LW26	Acyltransferase-like protein At3g26840, chloroplastic		AT3G26840
4.16333e-05	4.75e-05	4.30333e-05	0.000137396	0.000126969	0.000138784	17	17	17	28	0	172.91	153	Q9MA15	Uncharacterized aarF domain-containing protein kinase At1g79600, chloroplastic	ABC1K3	AT1G79600
0.000266298	0.0002614	0.000251393	0.000459616	0.000473398	0.000401056	4	4	4	16.1	0	8.9342	40	Q9SEU6	Thioredoxin M4, chloroplastic	TRXM4	AT3G15360
0.000134808	0.000142173	0.000126857	0.000313333	0.00035017	0.000332718	14	14	12	42.7	0	192.17	153	Q9SN86	Malate dehydrogenase, chloroplastic	MDH	AT3G47520
7.61667e-05	0.000104451	9.77257e-05	0.000242564	0.00028251	0.00027137	11	11	11	51.1	0	99.932	76	Q9SR77	Heme-binding-like protein At3g10130, chloroplastic		AT3G10130
4.94667e-05	4.96667e-05	4.52333e-05	9.9758e-05	7.87e-05	8.08e-05	4	4	4	20.9	0	25.758	43	Q9SW33	Thylakoid lumenal 17.9 kDa protein, chloroplastic	TL17.9	AT4G24930
		2.48e-06	0.000133897	0.000138982	0.000133894	2	2	2	13.5	0	6.9044	32	Q9XFH8	Thioredoxin F1, chloroplastic	TRXF1	AT3G02730
0.000228021	0.000225001	0.000113108	0.000168317	0.00013382	0.000172882	3	3	3	14.7	0	5.086	18	Q9ZQ78		At2g03420	AT2G03420
0.00417667	0.00451625	0.00456837	0.00518336	0.00545454	0.0054354	16	16	16	42.5	0	323.31	671	Q9ZVL6	UPF0603 protein At1g54780, chloroplastic	TL18.3	AT1G54780
7.975e-06	8.17667e-06	6.55e-06	5.82e-05	6.43667e-05	7.49333e-05	6	6	6	12.6	0	29.123	89	Q9ZVN2	Acyltransferase-like protein At1g54570, chloroplastic	At1g54570	AT1G54570
